# Supplementary material for: The Spinal Transcriptome after Cortical Stroke: In Search of Molecular Factors Regulating Spontaneous Recovery in the Spinal Cord
Source: J Neurosci. 2019 Jun 12;39(24):4714–26. doi: 10.1523/JNEUROSCI.2571-18.2019 (PMC6561692; doi:10.1523/JNEUROSCI.2571-18.2019)
Supplement: Figure 4-1 [file zns999191684so1.xlsx]

## Sheet: Sheet1
			logFC
Cluster	Gene Symbol	Gene Identifier	4dpi	7dpi	14dpi	28dpi	42dpi
2	Mnt	ENSMUSG00000000282	0.40826	0.0614458	0.0124834	0.674394	0.156068
2	Sox9	ENSMUSG00000000567	0.373449	0.211972	-0.0442818	0.648292	0.186248
4	Cd52	ENSMUSG00000000682	2.45113	1.49312	1.36371	0.524409	0.744727
3	Rpl13	ENSMUSG00000000740	0.0869897	0.029409	0.227607	-0.695718	-0.273518
3	Wfdc18	ENSMUSG00000000983	0.22811	0.240605	0.502476	-1.13943	-0.429093
2	Rarg	ENSMUSG00000001288	0.296459	0.586738	0.319262	1.39183	0.359056
2	Itga3	ENSMUSG00000001507	0.0635638	0.0917361	0.0900866	0.612121	0.198236
2	Tulp3	ENSMUSG00000001521	-0.00448587	0.344667	-0.106925	0.604109	0.227736
2	Ltbp1	ENSMUSG00000001870	0.0665757	-0.0667014	-0.281563	0.649715	0.212971
2	Vwf	ENSMUSG00000001930	0.481513	0.415148	-0.112673	0.805203	0.353251
3	Ssr4	ENSMUSG00000002014	-0.0201834	-0.11707	0.077732	-0.670467	-0.135449
2	Kmt2a	ENSMUSG00000002028	0.152838	0.137839	-0.207489	0.684962	0.473011
2	Ppard	ENSMUSG00000002250	-0.028266	-0.0242371	-0.157459	0.763482	0.368235
3	Rgs19	ENSMUSG00000002458	0.0189996	0.0691738	0.0732391	-0.60069	-0.203441
3	Snrpd1	ENSMUSG00000002477	0.0246376	0.301815	0.392248	-0.639172	-0.173086
2	Scin	ENSMUSG00000002565	-0.159527	0.0119333	-0.152105	0.77519	0.516231
2	Tgfb1	ENSMUSG00000002603	0.437542	0.260092	0.246126	1.1626	0.134358
3	Hmgn2	ENSMUSG00000003038	-0.260087	-0.107548	0.00888775	-0.58919	-0.330788
3	Fkbp11	ENSMUSG00000003355	0.0269341	0.0174043	-0.235471	-0.956285	-0.537609
2	Crtc1	ENSMUSG00000003575	0.0417986	-0.0628219	-0.214106	0.585522	0.00835283
2	Hlf	ENSMUSG00000003949	0.22811	0.256791	0.230708	0.773384	0.0955504
3	Gstm5	ENSMUSG00000004032	-0.0383739	0.113498	0.131045	-0.645698	-0.197093
2	Angptl2	ENSMUSG00000004105	0.14301	0.0811658	0.131533	0.602134	0.231413
2	Pax2	ENSMUSG00000004231	0.251559	0.323405	-0.282208	0.809367	0.460961
2	Atn1	ENSMUSG00000004263	0.234334	0.186855	-0.18848	0.973154	0.976135
4	Ptpn6	ENSMUSG00000004266	1.4637	0.596284	0.803328	1.17796	1.32143
3	Sst	ENSMUSG00000004366	-0.0464218	0.0337023	0.0949467	-0.76767	-0.423459
2	Cd33	ENSMUSG00000004609	0.893742	0.352096	0.0723199	0.623112	0.670358
3	Cstb	ENSMUSG00000005054	0.0370824	0.323418	0.271567	-0.598237	-0.115774
2	Polr2a	ENSMUSG00000005198	0.116291	0.124485	-0.490099	0.623994	0.334531
2	Il5ra	ENSMUSG00000005364	0.260759	-0.0772751	-0.0543075	0.933365	0.378091
3	Hmox1	ENSMUSG00000005413	-0.309146	-0.124472	-0.193363	-0.634189	-0.125568
2	Insrr	ENSMUSG00000005640	0.234986	0.191111	-0.0958046	0.971231	0.459217
3	Psmb4	ENSMUSG00000005779	-0.0233143	0.075612	0.151408	-0.768242	-0.262434
3	Tbcb	ENSMUSG00000006095	-0.0114824	0.0840058	0.341407	-0.608046	-0.122712
3	Acot13	ENSMUSG00000006717	0.059628	0.156494	0.248668	-0.595524	-0.0532743
2	Zmiz1	ENSMUSG00000007817	0.294375	-0.18223	-0.31326	0.931705	0.440009
3	Dynll1	ENSMUSG00000009013	-0.0773933	0.069734	0.154829	-0.596386	-0.15212
2	Fam163b	ENSMUSG00000009216	0.576984	0.610511	0.242259	0.845161	0.760109
2	Nav1	ENSMUSG00000009418	0.136022	0.0690089	0.0336287	0.599334	0.410347
2	Kcnq1	ENSMUSG00000009545	0.637079	-0.191581	-0.0877229	1.07749	0.840589
3	Nedd8	ENSMUSG00000010376	0.0847629	0.197194	0.369128	-0.585421	-0.15172
2	Tnfrsf22	ENSMUSG00000010751	0.243168	0.131272	-0.0194264	0.693963	0.304455
2	Grid2ip	ENSMUSG00000010825	0.336241	0.227787	0.168663	0.820518	0.39741
2	Aim1l	ENSMUSG00000012123	0.616451	0.641024	0.253715	0.881035	0.652965
3	Rpl15	ENSMUSG00000012405	0.127389	0.229668	0.258891	-0.647916	-0.0384882
3	Cox6c	ENSMUSG00000014313	0.0284026	0.228561	0.293631	-0.70403	-0.139498
2	Ankrd52	ENSMUSG00000014498	0.136816	0.177134	-0.100497	0.631902	0.43677
3	Srp19	ENSMUSG00000014504	-0.0364471	0.110981	0.213948	-0.595705	-0.333358
3	Golga7	ENSMUSG00000015341	-0.169191	-0.0125593	0.0537893	-0.604446	-0.326468
2	Lpl	ENSMUSG00000015568	0.274503	-0.0114398	0.0711702	0.594964	0.503036
4	Fcrls	ENSMUSG00000015852	1.0504	0.551338	-0.30799	-0.464058	-0.300993
3	Atp5e	ENSMUSG00000016252	0.0011562	0.117879	0.178634	-0.671857	-0.297083
3	Ndufa1	ENSMUSG00000016427	0.0720934	0.213706	0.208375	-0.691868	-0.351557
3	Dbndd2	ENSMUSG00000017734	-0.21363	-0.146024	-0.121126	-0.625954	-0.4894
3	Cox7c	ENSMUSG00000017778	-0.0230937	0.148777	0.267553	-0.851185	-0.251622
2	Mybl2	ENSMUSG00000017861	1.34348	0.583366	0.505726	1.76938	1.12599
4	Cyth4	ENSMUSG00000018008	1.01177	0.455622	0.557978	0.333251	0.169239
2	Tbx5	ENSMUSG00000018263	-0.012728	0.37858	0.252131	0.982737	0.691655
3	Rpain	ENSMUSG00000018449	-0.160239	-0.319126	-0.0161217	-0.709838	-0.0643977
2	Kdm6b	ENSMUSG00000018476	-0.167423	-0.202858	-0.412821	0.613619	0.258065
3	Atp5g3	ENSMUSG00000018770	0.0350229	0.167216	0.277536	-0.623102	-0.213635
3	Avpi1	ENSMUSG00000018821	0.103249	0.272975	0.344291	-0.676509	-0.0555223
2	Sema6a	ENSMUSG00000019647	0.109558	0.0681393	-6.38e-05	0.618932	0.219763
3	Fmc1	ENSMUSG00000019689	-0.0909922	0.0752394	0.147807	-0.66778	-0.347461
2	Slc17a8	ENSMUSG00000019935	0.305386	1.01915	0.39357	0.652076	0.621018
3	Actr6	ENSMUSG00000019948	-0.130719	0.0943459	0.143478	-0.635611	-0.0504094
2	Cfap54	ENSMUSG00000020014	0.442434	-0.196933	-0.576471	0.969335	-0.108454
2	Hal	ENSMUSG00000020017	0.152844	-0.0910085	0.492152	1.04823	0.396108
3	Srgn	ENSMUSG00000020077	-0.225006	-0.179857	-0.0424412	-0.903493	-0.549775
2	Eif4ebp2	ENSMUSG00000020091	0.0701336	0.190654	0.220054	0.99509	0.693812
2	Tbata	ENSMUSG00000020096	-0.367965	-0.106602	0.0323736	0.627419	0.170377
2	Slc29a3	ENSMUSG00000020100	0.418913	0.145552	-0.194232	0.613376	0.27562
2	Srgap1	ENSMUSG00000020121	-0.0928143	0.138461	-0.300372	0.624291	0.255391
4	Dock2	ENSMUSG00000020143	1.1747	0.217465	0.177802	1.20496	0.642127
2	Kcnmb1	ENSMUSG00000020155	0.046221	-0.068063	-0.471397	0.872539	0.139343
3	Uqcr11	ENSMUSG00000020163	0.0324397	0.234525	0.305512	-0.595335	-0.231149
3	Hint1	ENSMUSG00000020267	-0.0234328	0.141736	0.279257	-0.600095	-0.241425
2	Dcdc2c	ENSMUSG00000020633	0.0592406	-0.188304	-0.195519	0.854493	0.367914
3	Pomc	ENSMUSG00000020660	3.56415	1.28215	1.87994	1.40299	0.546132
2	5530401A14Rik	ENSMUSG00000020703	0.242015	0.0852979	-0.0203019	0.9706	0.735729
2	Gh	ENSMUSG00000020713	5.6917	5.93339	4.3598	4.70297	3.83955
3	Nme2	ENSMUSG00000020857	-0.0278332	-0.239254	0.384987	-0.621164	-0.198896
2	Nr1d1	ENSMUSG00000020889	0.191647	0.188425	-0.0347902	0.623398	0.23268
4	Gfap	ENSMUSG00000020932	1.12677	0.581948	0.0299491	0.0125071	-0.0658406
3	Slirp	ENSMUSG00000021040	-0.0805944	0.406005	0.38711	-0.708173	0.0247133
3	Asb2	ENSMUSG00000021200	1.35087	0.205992	0.592489	0.0922453	0.083076
4	Fos	ENSMUSG00000021250	-0.278191	-0.265138	0.0123866	-0.764519	-0.573964
3	2010107E04Rik	ENSMUSG00000021290	-0.0710831	0.0971622	0.334923	-0.652027	-0.219299
2	Prl	ENSMUSG00000021342	6.29279	7.30942	5.35635	5.83447	3.80572
2	Mak	ENSMUSG00000021363	0.797731	0.331887	-0.325466	1.20226	0.371845
4	Ly86	ENSMUSG00000021423	1.32258	0.761297	0.813053	-0.033259	0.183116
3	Drd1	ENSMUSG00000021478	0.0830001	-0.63828	-0.584668	-1.23475	-0.216593
3	Uqcrb	ENSMUSG00000021520	0.0838424	0.199767	0.282214	-0.604277	-0.102098
3	Ndufs6	ENSMUSG00000021606	0.0310901	0.109328	0.311695	-0.602203	-0.271043
2	Kctd6	ENSMUSG00000021752	0.32523	0.690334	0.890563	1.15894	1.15609
3	Rgcc	ENSMUSG00000022018	-0.166814	-0.0509984	-0.328037	-0.73799	-0.267659
3	Ngdn	ENSMUSG00000022204	0.0524405	-0.0137973	0.121414	-0.58961	-0.139231
3	Ndufb9	ENSMUSG00000022354	0.000414477	0.1117	0.234878	-0.650098	-0.162404
3	Ndufa6	ENSMUSG00000022450	0.0226015	0.134282	0.149862	-0.687599	-0.215047
2	Plec	ENSMUSG00000022565	0.260047	0.0689	-0.208801	0.706815	0.34574
2	Zbtb20	ENSMUSG00000022708	-0.205574	-0.178818	-0.412631	0.698439	0.181791
3	Sdf2l1	ENSMUSG00000022769	-0.278779	-0.661841	-0.438576	-0.829807	-0.359006
3	Ndufb4	ENSMUSG00000022820	0.0973685	0.193055	0.2596	-0.678312	-0.206958
3	Pigp	ENSMUSG00000022940	0.0494249	0.300217	0.334884	-0.616782	0.0535208
2	Chaf1b	ENSMUSG00000022945	0.670958	0.292165	0.392613	1.00592	-0.00841023
3	Cox14	ENSMUSG00000023020	0.0178991	0.211481	0.17547	-0.587925	-0.241859
2	H2-M10.2	ENSMUSG00000023083	0.248879	0.127505	0.120944	0.900025	0.803562
3	Creld2	ENSMUSG00000023272	-0.0198281	-0.380525	-0.0927167	-0.594247	0.0647138
4	Tmem176a	ENSMUSG00000023367	1.06269	0.122643	0.350533	0.0202584	-0.0666597
2	Celsr3	ENSMUSG00000023473	0.255523	0.228749	0.0770389	0.628078	0.287509
2	Hes7	ENSMUSG00000023781	0.193359	-0.000591385	-0.222937	0.740563	0.312869
3	1700010I14Rik	ENSMUSG00000023873	-0.217395	-0.363449	-0.538464	-1.20602	-0.701731
3	Tnfrsf12a	ENSMUSG00000023905	-0.358622	-0.144791	0.130126	-0.598698	-0.309453
3	Mrpl14	ENSMUSG00000023939	0.0643701	0.18026	0.194505	-0.643644	-0.407957
2	Crip3	ENSMUSG00000023968	0.838272	0.164478	-0.165672	1.0794	1.05852
4	Trem2	ENSMUSG00000023992	1.25431	0.775698	0.912323	0.274461	0.566402
2	Brd4	ENSMUSG00000024002	0.18933	0.118127	-0.300653	0.618808	0.432913
3	Ndufv2	ENSMUSG00000024099	-0.0427512	0.0853149	0.228075	-0.648745	-0.135775
3	Uqcc2	ENSMUSG00000024208	-0.0233795	0.118563	0.193796	-0.662339	-0.224033
3	Psmb8	ENSMUSG00000024338	1.77471	0.823161	1.26803	0.727752	1.2563
2	Lama3	ENSMUSG00000024421	0.416094	0.31348	0.252364	0.753116	0.513859
3	Rpp21	ENSMUSG00000024446	-0.126139	0.259012	0.124819	-0.707053	-0.08878
3	Sec11c	ENSMUSG00000024516	0.0244633	0.157441	0.359773	-0.586968	-0.224554
3	Psmg2	ENSMUSG00000024537	-0.0299808	0.0641454	0.0524696	-0.75231	-0.0933499
4	Cd74	ENSMUSG00000024610	0.572745	0.552205	1.3139	1.14138	0.919582
4	Csf1r	ENSMUSG00000024621	0.760383	0.353191	0.37851	0.139545	0.122726
2	Ms4a7	ENSMUSG00000024672	0.0832837	0.556189	-0.0354673	0.873633	0.495944
2	Ms4a1	ENSMUSG00000024673	-0.186953	0.350066	0.33428	1.27956	0.858681
3	Banf1	ENSMUSG00000024844	0.290106	0.439929	0.342712	-0.586211	-0.140621
3	Tmem134	ENSMUSG00000024845	-0.296504	-0.215462	-0.13665	-0.621379	-0.467343
3	Rnaseh2c	ENSMUSG00000024925	-0.120139	0.0951232	0.104953	-0.791542	-0.36285
4	Afap1l2	ENSMUSG00000025083	0.449328	0.235555	0.479246	0.619225	0.520593
3	Rab40b	ENSMUSG00000025170	-1.16764	-1.51377	-0.98994	-1.80586	-1.81658
2	Hoga1	ENSMUSG00000025176	0.754589	0.44213	0.17	0.899961	0.645187
3	Ndufb8	ENSMUSG00000025204	-0.00478885	0.138068	0.349419	-0.605259	-0.0805351
3	Hsd17b10	ENSMUSG00000025260	0.0141536	-0.0530722	0.13834	-0.595321	-0.485913
2	Alas2	ENSMUSG00000025270	0.629315	0.429282	0.520997	1.15728	0.491848
3	Rps26	ENSMUSG00000025362	0.078682	0.256049	0.393362	-0.608037	-0.158018
3	Nab2	ENSMUSG00000025402	-0.273952	0.227584	0.175996	-0.722769	-0.601772
3	Sumf2	ENSMUSG00000025538	0.081306	-0.0441235	0.25353	-0.778438	-0.0186824
3	Fam195a	ENSMUSG00000025732	0.122779	0.0627397	0.0776742	-0.654976	-0.248133
3	Rhbdl1	ENSMUSG00000025735	0.0849226	-0.187562	-0.139477	-0.348426	-0.749978
3	Gng13	ENSMUSG00000025739	0.0317382	0.157322	0.284277	-0.602866	-0.193503
2	St8sia2	ENSMUSG00000025789	1.5424	0.855513	-0.39739	1.60855	0.513771
2	Ccdc7a	ENSMUSG00000025808	0.53032	0.576007	0.360764	0.946693	0.523934
2	Eya1	ENSMUSG00000025932	0.561784	0.257017	0.349556	1.14858	0.624102
2	Akr1cl	ENSMUSG00000025955	1.04846	0.169551	0.301849	1.45021	1.39334
3	Ndufb3	ENSMUSG00000026032	0.0684278	0.184298	0.343511	-0.64951	-0.138854
2	Il18rap	ENSMUSG00000026068	0.209598	0.0631662	0.16955	0.612908	0.488938
2	Inpp4a	ENSMUSG00000026113	0.254093	0.149663	-0.0747186	0.696662	0.356128
2	Cnga3	ENSMUSG00000026114	0.151941	0.207164	0.341408	0.86357	0.748055
3	Sdhaf4	ENSMUSG00000026154	0.0589869	0.178462	0.423663	-0.666013	-0.26263
2	Cxcr2	ENSMUSG00000026180	0.0308431	0.0494363	0.117385	0.614531	0.551853
2	Fn1	ENSMUSG00000026193	0.597057	0.67369	0.258877	0.68583	0.305773
2	Htr2b	ENSMUSG00000026228	-0.0223681	0.413414	0.263695	1.0154	0.733067
2	Mlph	ENSMUSG00000026303	0.0386333	0.0625628	0.0619391	0.636712	0.353265
3	Cox20	ENSMUSG00000026500	-0.40034	0.128495	0.253606	-0.850801	-0.229992
3	Fh1	ENSMUSG00000026526	-0.178064	0.0889509	-0.089176	-0.601059	-0.327001
3	Mpc2	ENSMUSG00000026568	0.0356166	0.199262	0.129146	-0.688938	-0.146251
2	Cr2	ENSMUSG00000026616	-0.0459491	0.129923	0.461114	1.51479	0.571916
2	Lamb3	ENSMUSG00000026639	0.370984	0.457932	0.241534	1.02755	0.480753
4	Fcgr2b	ENSMUSG00000026656	1.30249	0.82892	1.14773	0.56296	0.737175
3	Arpc5l	ENSMUSG00000026755	-0.143115	-0.03025	0.0426631	-0.711729	-0.47318
3	Pkn3	ENSMUSG00000026785	-0.717203	-1.39665	-0.705358	-1.85544	-0.862582
2	Apbb1ip	ENSMUSG00000026786	0.827766	0.555256	0.400184	0.977189	0.769943
3	Gsn	ENSMUSG00000026879	-0.360127	-0.31504	-0.230194	-0.478364	-0.787375
3	Tmem141	ENSMUSG00000026939	-0.180327	0.0346241	0.196972	-0.635696	-0.405328
3	Ssna1	ENSMUSG00000026966	0.0127897	0.0430978	0.0658937	-0.601705	-0.188963
3	Mkks	ENSMUSG00000027274	-0.149568	0.133765	0.0665533	-0.655526	-0.0783665
2	Chmp4c	ENSMUSG00000027536	0.213794	0.389885	0.0750533	0.801585	0.428678
3	Fam83d	ENSMUSG00000027654	0.254999	-0.399552	-0.155458	-1.21351	-0.764966
3	Ndufb5	ENSMUSG00000027673	0.113193	0.134594	0.269347	-0.598466	-0.098513
2	Slc2a2	ENSMUSG00000027690	0.308557	0.289258	0.246756	1.12803	0.682767
4	Olfml3	ENSMUSG00000027848	0.82787	0.334661	0.250648	0.229367	0.0599702
2	Tdo2	ENSMUSG00000028011	1.20463	1.50076	1.12131	1.58029	1.2064
2	Egf	ENSMUSG00000028017	0.283762	0.348874	0.238428	0.81951	0.303858
3	Lamtor2	ENSMUSG00000028062	0.0313953	0.226333	0.312866	-0.589958	-0.144832
3	Gatb	ENSMUSG00000028085	-0.327079	-0.358602	-0.302931	-0.865609	-0.817404
4	Cyr61	ENSMUSG00000028195	0.24049	-0.512715	0.313908	-0.475382	-1.98673
2	Col24a1	ENSMUSG00000028197	-0.668341	-0.870242	-0.558277	-0.80566	-0.852647
3	Smim8	ENSMUSG00000028295	-0.106809	0.356586	0.503461	-0.683977	-0.0656714
2	Ppp3r2	ENSMUSG00000028310	0.308624	0.436901	0.16019	0.956229	0.471858
2	Stra6l	ENSMUSG00000028327	0.215413	0.225242	0.206452	0.665483	0.775104
4	1110017D15Rik	ENSMUSG00000028441	0.241091	-0.400138	-0.541614	-1.41411	-0.117187
3	Plin2	ENSMUSG00000028494	0.668765	0.505804	0.57481	0.391408	0.431986
3	Rps6	ENSMUSG00000028495	-0.0431509	0.124883	0.2907	-0.669444	-0.172672
3	Calr4	ENSMUSG00000028558	-0.159212	-0.364965	-0.084606	-0.767878	-0.0653849
4	Laptm5	ENSMUSG00000028581	0.900572	0.335183	0.533975	0.459284	0.238344
2	Cyb5rl	ENSMUSG00000028621	0.542812	0.403095	1.20086	0.774284	0.723281
2	Ermap	ENSMUSG00000028644	-0.319909	0.384204	0.129767	0.77746	0.0139038
3	Srsf10	ENSMUSG00000028676	-0.249446	-0.226284	-0.269974	-0.595496	-0.165248
3	Fabp3	ENSMUSG00000028773	-0.0488396	0.000698181	0.223482	-0.627498	-0.217819
2	Csmd2	ENSMUSG00000028804	-0.0833754	0.0100501	-0.319527	0.817053	0.312625
3	Rpl22	ENSMUSG00000028936	-0.00183246	0.09193	0.152493	-0.602404	-0.300532
2	Angptl7	ENSMUSG00000028989	0.428761	0.1144	-0.0796437	0.949591	0.484311
3	Tomm7	ENSMUSG00000028998	0.152224	0.266673	0.365805	-0.609056	-0.188808
2	Trp73	ENSMUSG00000029026	0.497201	0.492592	-0.216056	1.23099	0.917685
2	Morn1	ENSMUSG00000029049	0.30353	-0.0369555	-0.0232366	0.60001	0.149331
2	D5Ertd615e	ENSMUSG00000029092	0.255381	-0.168423	-0.163488	0.685488	0.288588
2	Stk32b	ENSMUSG00000029123	0.571521	0.582376	0.334108	0.692508	0.774294
2	Klf3	ENSMUSG00000029178	0.184599	0.0523253	0.3347	0.635202	0.22303
2	Tgfbr3	ENSMUSG00000029287	0.305084	0.4043	0.0829693	0.778473	0.583619
2	Cxcl15	ENSMUSG00000029375	0.286893	-0.0790714	-0.0455132	0.730633	0.759534
3	Tmed2	ENSMUSG00000029390	-0.0745734	-0.0806871	0.296097	-0.630772	0.080915
3	Ran	ENSMUSG00000029430	-0.119818	0.118858	-0.111247	-0.607751	-0.381348
2	Ncor2	ENSMUSG00000029478	0.161427	0.153993	-0.0462509	0.964418	0.604358
2	Radil	ENSMUSG00000029576	0.588533	0.638733	0.0301166	0.703986	0.220845
2	Oas1b	ENSMUSG00000029605	0.593471	0.904077	0.189985	1.03556	1.05481
3	Ndufa4	ENSMUSG00000029632	0.00785002	0.192579	0.316074	-0.652676	-0.166448
3	Polr1d	ENSMUSG00000029642	0.0764024	0.0683978	0.23404	-0.63678	-0.23501
2	Slc13a1	ENSMUSG00000029700	0.21341	0.100989	0.055338	0.884607	0.453561
4	Gm20605	ENSMUSG00000029720	-0.504515	-0.123521	-0.28998	-0.683973	-2.77053
2	Dlx6	ENSMUSG00000029754	-0.241207	-0.0886863	-0.503501	0.902614	0.4047
4	Gpnmb	ENSMUSG00000029816	0.989977	0.437806	0.405923	0.877066	0.91817
3	Gstk1	ENSMUSG00000029864	-0.128194	-0.0106997	-0.0291649	-0.598359	-0.396702
2	2210010C04Rik	ENSMUSG00000029882	0.341302	-0.152303	0.289657	1.01359	0.284715
4	Wdr54	ENSMUSG00000030032	0.354568	0.412923	0.619882	-0.184756	-0.0152737
3	Mrpl53	ENSMUSG00000030037	0.0906591	0.0575483	0.256147	-0.64462	-0.399104
2	Gxylt2	ENSMUSG00000030074	-0.0124502	-0.00708165	-0.206602	0.71073	0.363772
2	Plxna1	ENSMUSG00000030084	0.54158	0.312325	-0.00144121	0.649136	0.368569
4	Lag3	ENSMUSG00000030124	1.05785	1.03976	0.972485	1.31645	1.34858
2	Cd69	ENSMUSG00000030156	0.558765	0.113486	1.39453	1.05642	0.702614
3	Magohb	ENSMUSG00000030188	0.0776442	0.546107	0.291376	-0.883	-0.125503
2	Grin2b	ENSMUSG00000030209	0.169503	0.347793	-0.125855	0.609901	0.191441
3	Med21	ENSMUSG00000030291	-0.129553	0.0604454	0.0686484	-0.741522	-0.374182
2	Cd27	ENSMUSG00000030336	0.443826	0.137971	-0.603864	0.79	0.626515
2	Sult2a8	ENSMUSG00000030378	0.267678	0.327727	0.289692	1.19626	0.66672
2	Nova2	ENSMUSG00000030411	0.400067	0.352118	-0.111948	0.906831	0.800223
2	Nox4	ENSMUSG00000030562	0.0636654	-0.04869	-0.000270703	0.62019	0.203772
2	Cd22	ENSMUSG00000030577	0.751154	0.0334966	0.275996	0.230632	1.31356
2	Sipa1l3	ENSMUSG00000030583	0.269725	0.161513	-0.0935481	0.726239	0.422892
3	Sh3gl3	ENSMUSG00000030638	-0.136715	-0.319249	-0.0132352	-0.612953	-0.481744
2	Tmc5	ENSMUSG00000030650	0.502081	0.4412	-0.0208657	0.729495	0.237
2	Zkscan2	ENSMUSG00000030757	0.329527	0.190453	0.177675	0.596338	0.407368
2	Arhgap17	ENSMUSG00000030766	0.158347	0.0929898	0.225068	0.858367	0.0380013
4	Itgax	ENSMUSG00000030789	4.18965	3.86921	4.44693	3.9994	3.39622
2	Fus	ENSMUSG00000030795	0.18226	0.322701	0.204502	0.688972	0.393389
3	Ndufab1	ENSMUSG00000030869	-0.0306608	0.112489	0.205565	-0.709841	-0.189142
3	Timm17b	ENSMUSG00000031158	-0.0344258	0.245714	0.168667	-0.60871	-0.212906
3	Cox7b	ENSMUSG00000031231	-0.00634793	0.15279	0.387131	-0.721486	-0.165917
2	Sytl4	ENSMUSG00000031255	0.0955791	0.0219992	0.0251501	0.721347	0.472439
2	Xkrx	ENSMUSG00000031258	-0.0202233	1.12659	0.485661	0.842442	3.08268
2	Cenpi	ENSMUSG00000031262	0.236177	0.367938	0.114495	0.626067	0.488229
2	Phka2	ENSMUSG00000031295	-0.00304898	0.0904172	-0.0668811	0.698597	0.300421
2	Bgn	ENSMUSG00000031375	0.393574	0.570734	-0.296722	0.540276	0.935101
2	Angpt2	ENSMUSG00000031465	0.422968	0.127801	0.150068	0.826102	0.374112
3	Nek3	ENSMUSG00000031478	-0.071971	-0.25345	-0.346752	-0.791111	-0.259004
2	Chrnb3	ENSMUSG00000031492	0.722633	0.940578	0.70796	1.21029	0.589752
2	Col4a1	ENSMUSG00000031502	-0.146912	-0.69921	-0.446852	0.133121	-0.0253537
2	Pdgfrl	ENSMUSG00000031595	0.515119	0.362882	0.36836	0.644022	0.698482
3	Mt2	ENSMUSG00000031762	0.00237837	0.0374247	0.215842	-0.8454	-0.0918615
3	Mt1	ENSMUSG00000031765	0.130481	0.0255054	0.163138	-0.643335	-0.229468
2	Gse1	ENSMUSG00000031822	0.252211	0.24764	-0.175646	0.619731	0.38817
4	Ifi30	ENSMUSG00000031838	1.43116	0.987761	0.912677	0.361467	0.837071
2	Birc3	ENSMUSG00000032000	0.967975	0.651375	0.867345	0.741904	0.997628
2	Dock6	ENSMUSG00000032198	0.0862678	0.0143244	0.196244	0.588051	0.136407
2	Nrg4	ENSMUSG00000032311	0.391105	0.472105	0.506748	0.815889	0.591835
3	2300009A05Rik	ENSMUSG00000032403	-0.150971	-0.0747287	-0.0201924	-0.717991	-0.197474
3	Cck	ENSMUSG00000032532	-0.115901	0.0378548	0.0563276	-0.703663	-0.517797
2	Bsn	ENSMUSG00000032589	0.300539	0.240003	-0.365956	0.736158	0.509526
2	Amigo3	ENSMUSG00000032593	0.425002	0.110519	0.267543	0.64627	0.33744
2	Styk1	ENSMUSG00000032899	0.101359	-0.189839	-0.0671009	0.598389	0.246349
3	Resp18	ENSMUSG00000033061	0.0202221	0.0755365	0.263076	-0.597995	-0.205365
2	Ttc28	ENSMUSG00000033209	0.0121344	0.359192	0.00300193	1.17611	0.282845
2	Gm9758	ENSMUSG00000033219	0.123537	0.12152	0.056242	0.891614	0.540449
2	Arid2	ENSMUSG00000033237	0.180123	0.0898719	0.275638	0.698291	0.478955
3	Rtp4	ENSMUSG00000033355	0.304907	-0.309138	-0.142257	-0.896713	-0.131321
2	Upb1	ENSMUSG00000033427	0.12046	0.162115	-0.125367	0.619699	0.246223
3	Mcee	ENSMUSG00000033429	0.180323	0.204756	0.318693	-0.684178	0.01611
2	3300002A11Rik	ENSMUSG00000033731	1.20155	0.920062	-0.834919	1.40828	0.750305
3	Zfp944	ENSMUSG00000033972	-0.112069	-0.0603972	0.0335825	-0.661603	-0.0100026
2	Polq	ENSMUSG00000034206	0.106601	0.088626	-0.0942456	0.442197	0.624529
2	Tmem132d	ENSMUSG00000034310	-0.844803	-0.800027	-0.371998	0.0151235	-0.263802
2	Lif	ENSMUSG00000034394	0.745392	0.430479	0.465014	1.26243	0.263245
3	Sema3f	ENSMUSG00000034684	-0.265244	0.140827	0.0290026	-0.624745	-0.221191
3	Prr7	ENSMUSG00000034686	0.0899258	0.213094	-0.0521794	-0.766587	-0.516323
2	Fras1	ENSMUSG00000034687	0.233139	0.189989	-0.0432405	0.889573	0.306234
4	Grn	ENSMUSG00000034708	0.81562	0.337444	0.320747	0.535871	0.26845
3	Rps29	ENSMUSG00000034892	0.242903	0.210035	0.370021	-0.642775	-0.143479
2	Cobll1	ENSMUSG00000034903	0.267958	0.178702	-0.00231968	0.614139	0.501707
3	Arl4d	ENSMUSG00000034936	-0.511976	-0.112394	0.0596258	-0.664459	-0.272865
3	Anapc13	ENSMUSG00000035048	-0.0147293	0.172903	0.327385	-0.666544	-0.167662
2	Lars2	ENSMUSG00000035202	0.0542286	0.646068	1.9838	2.4645	2.17486
3	Tpbg	ENSMUSG00000035274	-0.201609	-0.254491	-0.540206	-0.736144	-0.644864
2	Slc12a8	ENSMUSG00000035506	-0.240162	-0.0500505	0.1087	0.7809	0.397873
2	Ntng2	ENSMUSG00000035513	0.348629	0.339015	0.316122	0.832852	0.305956
3	Ndufa3	ENSMUSG00000035674	0.0548254	0.164191	0.350249	-0.646585	-0.171304
2	Caps2	ENSMUSG00000035694	0.0998771	-0.102686	-0.248062	0.910479	0.539552
2	Tmprss11b	ENSMUSG00000035861	-0.0419146	-0.116536	-0.21134	0.585077	0.403988
2	Acss3	ENSMUSG00000035948	-0.00233789	-0.0532479	-0.0447372	0.587659	0.414802
2	Cd200r3	ENSMUSG00000036172	0.134099	-0.0705715	0.00076739	0.874513	0.358333
2	Adamts2	ENSMUSG00000036545	0.0743772	-0.170485	0.164466	0.612812	-0.182069
4	Lin37	ENSMUSG00000036845	-0.210107	-0.0143946	-0.243157	-0.614426	0.267446
3	Mrpl55	ENSMUSG00000036860	-0.089094	0.0778794	0.0799563	-0.599757	-0.184843
2	Proser3	ENSMUSG00000036864	0.274792	0.45966	-0.104126	0.715023	0.78516
3	2410004B18Rik	ENSMUSG00000036873	-0.0783181	0.0405057	0.0651448	-0.676495	-0.259593
2	Arhgap33	ENSMUSG00000036882	0.420171	0.199053	0.312006	0.600921	0.360348
4	C1qa	ENSMUSG00000036887	0.984592	0.447959	0.689586	0.132129	0.335672
4	C1qc	ENSMUSG00000036896	1.19361	0.718864	0.694796	0.140445	0.289014
4	C1qb	ENSMUSG00000036905	1.02664	0.452495	0.520711	0.111156	0.335989
2	Stag3	ENSMUSG00000036928	0.840145	0.766532	0.26445	1.05291	1.01168
2	Bcorl1	ENSMUSG00000036959	0.119826	0.082439	-0.0195878	0.79716	0.63089
3	Ndufc1	ENSMUSG00000037152	0.12842	0.310206	0.311682	-0.679255	-0.161783
2	Mospd3	ENSMUSG00000037221	0.596548	-0.0771585	0.0370973	1.30072	0.957607
1	Vgf	ENSMUSG00000037428	-0.865705	-0.626911	-0.514409	-0.289498	-0.656011
4	Mrpl47	ENSMUSG00000037531	-0.0904994	-0.0590165	0.0952328	-0.835103	-0.125441
3	Rps16	ENSMUSG00000037563	-0.156383	0.16146	0.167499	-0.670797	-0.244861
3	Cldn11	ENSMUSG00000037625	-0.0641162	-0.221315	-0.171117	-0.654769	-0.615779
2	Gdf7	ENSMUSG00000037660	0.383259	0.796593	1.52864	2.3085	1.65448
2	Ahdc1	ENSMUSG00000037692	-0.0184483	-0.155779	-0.179852	0.601204	0.10199
3	Ckap2	ENSMUSG00000037725	-0.0580195	-0.4618	-0.131642	-0.918829	-0.475295
3	H2afz	ENSMUSG00000037894	-0.0794908	0.152675	0.12217	-0.654599	-0.223344
2	Wnk2	ENSMUSG00000037989	0.21894	0.234998	-0.0757551	0.606362	0.568644
2	Slc9b2	ENSMUSG00000037994	-0.0869585	-0.0754973	0.130989	0.609488	0.356935
2	Nod1	ENSMUSG00000038058	0.408142	0.34108	-0.00253573	0.674271	0.419016
2	Notch3	ENSMUSG00000038146	0.365018	0.348877	-0.0700501	0.664406	0.195414
2	Bcl9	ENSMUSG00000038256	-0.187575	-0.0907181	-0.826973	0.453833	0.0662788
2	Setd1b	ENSMUSG00000038384	0.299977	0.206047	-0.107443	0.98573	0.733151
2	Nos1ap	ENSMUSG00000038473	-0.117831	0.117838	-0.203055	0.691604	0.300982
2	Mfsd4b5	ENSMUSG00000038528	0.010289	0.442941	0.203059	0.988597	0.961731
3	Gng10	ENSMUSG00000038607	0.0919235	0.22437	0.263509	-0.605233	-0.22832
3	Atp5j2	ENSMUSG00000038690	0.0792153	0.232843	0.346735	-0.608909	-0.209634
3	Atp5l	ENSMUSG00000038717	-0.0150456	0.200119	0.264344	-0.690085	-0.149218
2	Shank1	ENSMUSG00000038738	0.145192	-0.102191	-0.194817	0.975758	0.611077
3	Rps21	ENSMUSG00000039001	0.118153	0.205321	0.323064	-0.596823	-0.274788
3	Timm8b	ENSMUSG00000039016	-0.0502507	0.122767	0.323544	-0.708358	-0.139349
2	Rreb1	ENSMUSG00000039087	0.489957	0.141381	-0.235071	0.956576	0.257746
3	Atp6v1g1	ENSMUSG00000039105	0.0354391	0.160598	0.260369	-0.584977	-0.180737
3	Rpl22l1	ENSMUSG00000039221	-0.00930583	0.237128	0.336647	-0.673897	-0.164695
2	Synpo2l	ENSMUSG00000039376	0.277498	0.407116	0.504032	0.912756	0.48538
2	Neil3	ENSMUSG00000039396	0.186051	-0.113798	-0.180511	0.679848	0.705739
2	Tnrc18	ENSMUSG00000039477	-0.181891	-0.046281	-0.329621	0.659246	0.039849
2	Cfap70	ENSMUSG00000039543	1.12859	0.826102	-0.00135486	1.91832	0.231589
2	Eva1c	ENSMUSG00000039903	-0.574143	0.0294877	-0.394864	1.27565	-0.0330501
2	Fam60a	ENSMUSG00000039985	0.643988	0.458256	0.638576	0.836072	-0.00510034
2	Ifi203	ENSMUSG00000039997	-0.246216	-0.294628	-0.200753	0.632385	0.463028
2	Saa4	ENSMUSG00000040017	0.469548	0.575887	0.230409	1.1416	0.72141
1	Tdrd6	ENSMUSG00000040140	-1.36763	-1.22762	-1.75457	-1.09924	-1.64688
2	Bach2	ENSMUSG00000040270	0.374236	0.0758965	-0.431914	0.895955	0.69173
2	Alx4	ENSMUSG00000040310	0.283667	0.0917192	-0.215704	0.806951	0.322388
2	Olfr56	ENSMUSG00000040328	0.196375	0.0111107	0.114329	0.792804	0.509822
2	Bptf	ENSMUSG00000040481	0.00269412	0.0879426	0.317634	0.831464	0.51737
2	Ltbp4	ENSMUSG00000040488	0.016202	0.392368	0.524799	0.881856	0.552812
2	Pvr	ENSMUSG00000040511	0.401578	-0.00236263	0.0926977	0.75909	0.697245
2	Zfhx2	ENSMUSG00000040721	0.0439202	0.0364992	-0.190081	0.82721	0.404531
3	Oard1	ENSMUSG00000040771	0.370074	0.188297	0.588774	-0.110585	0.128851
3	Tmem205	ENSMUSG00000040883	0.0216815	0.116769	0.234029	-0.589581	-0.133068
3	Ostc	ENSMUSG00000041084	-0.071514	-0.071372	0.136021	-0.629443	-0.186406
3	H2afv	ENSMUSG00000041126	-0.0677919	-0.188132	0.0615148	-0.673475	-0.231957
2	Brca2	ENSMUSG00000041147	0.224021	-0.0698105	-0.0215529	0.699344	0.348096
2	Atp1b2	ENSMUSG00000041329	0.502639	0.222739	-0.167089	0.80053	0.676633
2	Sdk2	ENSMUSG00000041592	0.407035	-0.157508	0.0567551	1.01056	0.486623
3	Tbca	ENSMUSG00000042043	0.0642751	0.179266	0.371782	-0.595853	-0.0853388
3	Gm5617	ENSMUSG00000042293	-0.143477	-0.266635	-0.472668	-0.911502	-1.176
2	Setd1a	ENSMUSG00000042308	0.346583	0.037925	0.265672	0.640176	0.145195
3	Selenok	ENSMUSG00000042682	0.0324652	0.059219	0.254741	-0.653894	-0.167182
3	Wbp5	ENSMUSG00000042712	-0.0815207	0.0746182	0.174117	-0.655218	-0.0603657
3	Id1	ENSMUSG00000042745	0.0712549	-0.151677	-0.000293525	-0.800282	-0.782692
2	Lgr6	ENSMUSG00000042793	-0.0558622	0.218693	0.0276365	0.674391	0.109234
2	Rbm20	ENSMUSG00000043639	0.444553	0.118462	0.395284	0.597816	0.295582
2	B430306N03Rik	ENSMUSG00000043740	0.154323	-0.0104233	-0.125974	0.594094	0.565683
3	Gm12481	ENSMUSG00000043770	0.192916	0.0850795	0.338156	-0.37488	-0.883565
2	Il20rb	ENSMUSG00000044244	0.509499	0.028438	-0.126678	1.24026	-0.0755894
3	Gm1821	ENSMUSG00000044285	-0.435934	-0.317125	-0.298307	-0.889458	-0.795104
3	Gm9790	ENSMUSG00000044330	-0.0769722	-0.143604	-0.205113	-1.0261	-0.428625
2	Ffar1	ENSMUSG00000044453	0.431388	0.407341	0.252525	1.02209	0.782434
2	Rin3	ENSMUSG00000044456	0.334333	0.52079	0.695757	1.0513	0.784916
3	Swi5	ENSMUSG00000044627	-0.0864241	0.147641	0.279071	-0.615296	-0.193498
2	2010007H06Rik	ENSMUSG00000044694	-0.386525	0.125779	0.243059	1.04866	0.574197
2	Gimap1os	ENSMUSG00000044867	-0.160958	0.107817	-0.0638873	0.804109	0.205348
3	Uqcrq	ENSMUSG00000044894	0.0126074	0.237219	0.281479	-0.591612	-0.134863
2	Mylk4	ENSMUSG00000044951	0.0991354	0.238429	-0.308724	0.807282	0.631349
2	Lca5l	ENSMUSG00000045275	0.129978	0.156874	0.0111741	0.772756	0.393344
3	Fahd1	ENSMUSG00000045316	0.0425701	-0.0616274	-0.180551	-0.608162	-0.124538
3	Tmem60	ENSMUSG00000045435	-0.185478	0.0191198	0.319588	-0.599587	-0.195225
3	Sys1	ENSMUSG00000045503	-0.0189953	-0.0370212	0.145055	-0.602764	-0.196085
3	Penk	ENSMUSG00000045573	-0.0599551	0.0737098	-0.0257102	-0.622755	-0.424537
2	Pqlc3	ENSMUSG00000045679	0.0924486	0.270023	-0.0813239	0.621269	0.592448
2	Lrtm1	ENSMUSG00000045776	0.471498	0.397746	0.146268	1.05915	0.632815
3	Gm9803	ENSMUSG00000045886	0.132565	0.12553	0.396701	-0.799458	-0.321754
2	AB041806	ENSMUSG00000046109	-0.0618809	0.1202	-0.319241	0.913136	0.619087
2	She	ENSMUSG00000046280	-0.0172511	0.0108998	-0.0640923	0.96727	0.344013
2	Slc25a23	ENSMUSG00000046329	0.338324	0.312472	-0.0204532	0.600318	0.35503
3	Rpl37a	ENSMUSG00000046330	0.137313	0.188855	0.328944	-0.593679	-0.0985099
2	Gm5590	ENSMUSG00000046372	0.283589	0.554202	0.0354662	0.70693	1.06681
3	Cox17	ENSMUSG00000046516	-0.110313	0.210704	0.278034	-0.900336	-0.218306
2	Prr12	ENSMUSG00000046574	0.194847	0.227693	-0.0283171	0.697396	0.588947
4	Mpeg1	ENSMUSG00000046805	1.44715	0.914337	0.813632	0.696461	0.826615
2	Atp10d	ENSMUSG00000046808	0.724083	0.240373	0.252493	0.944889	0.275305
2	Olfr374	ENSMUSG00000046881	0.103822	0.0544688	-0.168113	0.615348	0.252402
3	Rpl9	ENSMUSG00000047215	0.00445421	0.108152	0.26462	-0.622529	-0.196155
3	Gap43	ENSMUSG00000047261	-0.145873	-0.0410504	0.146186	-0.624311	-0.300593
2	Dlgap2	ENSMUSG00000047495	0.0419051	-0.0648362	-0.340704	0.620705	0.135873
2	Gal3st3	ENSMUSG00000047658	0.379027	0.0600258	-0.313742	0.610463	0.367204
2	Gpr82	ENSMUSG00000047678	0.574967	0.44333	-0.171707	1.028	0.846582
3	Bola2	ENSMUSG00000047721	0.132128	0.261786	0.500555	-0.780768	-0.00788357
2	9330154K18Rik	ENSMUSG00000047807	0.526569	0.450796	-0.0188082	0.977614	1.0152
3	Marcksl1	ENSMUSG00000047945	-0.216228	-0.124091	-0.0789655	-0.750686	-0.553452
3	Arxes2	ENSMUSG00000048040	0.0143774	0.129399	0.0674201	-0.586902	-0.195097
3	Taf13	ENSMUSG00000048100	-0.226706	-0.0411079	0.0775861	-0.703968	-0.492625
2	Col6a3	ENSMUSG00000048126	0.574826	0.441575	0.687641	0.769561	0.643795
2	Kmt2d	ENSMUSG00000048154	0.287027	0.235048	-0.0665733	0.835151	0.677653
2	Gm597	ENSMUSG00000048411	-0.0843084	1.09609	1.22624	1.78243	1.30268
3	Bdnf	ENSMUSG00000048482	-0.686116	-0.49419	-0.311809	-0.595282	-0.186836
2	Tpcn2	ENSMUSG00000048677	0.136902	-0.114869	-0.10053	0.593172	0.200133
2	Speer4b	ENSMUSG00000048703	0.250833	0.279477	0.0457233	0.889881	0.430319
2	Fndc9	ENSMUSG00000048721	-0.0990774	0.302748	0.0720409	0.647249	0.547746
3	C1galt1c1	ENSMUSG00000048970	-0.254673	-0.192463	0.0456809	-0.746921	-0.181318
3	Rgag4	ENSMUSG00000049191	-0.284846	0.106862	-0.462165	-0.638606	-0.438986
2	Gm5316	ENSMUSG00000049249	0.341379	-0.0542448	-0.0686494	0.736376	0.415262
3	Rps23	ENSMUSG00000049517	0.112658	0.170158	0.37626	-0.598913	-0.197798
3	Tmsb4x	ENSMUSG00000049775	0.14077	0.217038	0.296863	-0.677246	-0.260542
2	Gpr171	ENSMUSG00000050075	-0.189345	-0.454569	-0.249553	0.62791	0.190652
2	Slc9b1	ENSMUSG00000050150	1.274	0.50932	0.610448	1.17272	1.96009
2	Scd4	ENSMUSG00000050195	0.325734	-0.277646	0.126225	1.27909	0.923217
2	Synpo2	ENSMUSG00000050315	-0.250191	-0.185246	-0.182487	0.869882	0.0632159
2	Slc29a4	ENSMUSG00000050822	0.300949	0.325004	0.0326119	0.625593	0.485659
3	Atp5k	ENSMUSG00000050856	0.0730628	0.172712	0.384692	-0.699927	-0.246282
3	Ankrd37	ENSMUSG00000050914	-0.481362	-0.00898347	-0.672867	-0.789248	-0.14846
2	Zfp366	ENSMUSG00000050919	0.291713	0.376711	-0.0351472	0.786414	0.470857
2	Adnp	ENSMUSG00000051149	0.667894	0.61301	0.12094	0.944596	0.7111
2	Msantd1	ENSMUSG00000051246	-0.221702	0.394803	1.5769	1.56925	1.36847
2	2900026A02Rik	ENSMUSG00000051339	0.131919	0.0749032	-0.243556	0.610661	0.265038
2	Pcdh1	ENSMUSG00000051375	0.0436702	0.205976	-0.212821	0.629675	0.292526
3	Coa6	ENSMUSG00000051671	0.0968838	0.117171	0.0590205	-0.680854	-0.197326
3	Smim11	ENSMUSG00000051989	0.0252679	0.210841	0.109853	-0.63319	-0.0882786
2	Actn2	ENSMUSG00000052374	0.0332604	0.315127	-0.165749	0.7289	0.777149
3	2610001J05Rik	ENSMUSG00000052419	0.0238799	0.124047	0.07288	-0.698508	-0.289962
3	Tmco1	ENSMUSG00000052428	-0.0468722	0.0270597	0.199154	-0.603216	-0.261177
2	Gm9881	ENSMUSG00000052471	0.538036	0.124904	-0.114647	1.08508	0.943911
2	Nav2	ENSMUSG00000052512	0.123308	-0.176851	-0.255087	0.723011	0.235707
2	9430076C15Rik	ENSMUSG00000053007	0.0558366	-0.116932	0.315578	0.680098	0.300627
2	Gm9899	ENSMUSG00000053214	-0.261124	0.2148	-0.2285	0.737542	0.322171
3	Thoc7	ENSMUSG00000053453	-0.0142974	0.0597745	0.15575	-0.629293	-0.0648378
2	Kirrel3os	ENSMUSG00000053889	0.114032	0.0356734	-0.000684916	0.793828	0.534026
2	2410024N13Rik	ENSMUSG00000054379	0.23451	0.388713	-0.208709	1.03417	0.83945
2	Lmntd1	ENSMUSG00000054966	1.77123	0.960442	0.842892	2.055	1.69899
2	Ep300	ENSMUSG00000055024	0.30213	0.214971	0.0367225	0.686945	0.288774
2	Tead1	ENSMUSG00000055320	0.435809	0.110854	-0.232988	0.599214	0.31406
2	Rnf212	ENSMUSG00000055385	0.276791	-0.387054	0.206189	0.799861	0.0909142
2	1700034H15Rik	ENSMUSG00000055833	0.0681846	0.0380022	0.170889	0.874013	0.341164
3	Tceb2	ENSMUSG00000055839	0.0204268	0.215338	0.3809	-0.609677	-0.140416
2	Ccdc7b	ENSMUSG00000056018	0.477498	0.702281	0.0744232	1.03341	0.662213
3	Synpr	ENSMUSG00000056296	-0.135045	-0.0672341	-0.080598	-0.716438	-0.455773
3	Ppp1r14b	ENSMUSG00000056612	0.135494	0.352692	0.31845	-0.683031	-0.060476
3	Rpl38	ENSMUSG00000057322	0.129876	0.281007	0.390652	-0.64087	-0.10647
2	Lepr	ENSMUSG00000057722	-0.227594	-0.181193	-0.0631732	0.956321	0.650719
3	Cbx3-ps6	ENSMUSG00000057886	-0.223961	-1.44326	-3.18585	-7.14568	-1.42773
2	Syt17	ENSMUSG00000058420	0.163133	-0.336832	0.000185512	0.661276	0.370243
2	Gm8369	ENSMUSG00000058470	0.425629	0.211046	-0.030027	1.56669	0.634615
3	Gm10053	ENSMUSG00000058927	-0.0376146	0.0610839	0.226412	-0.585518	-0.108399
3	Rpl18	ENSMUSG00000059070	-0.0132699	0.166009	0.113511	-0.683919	-0.317536
2	Gm6802	ENSMUSG00000059229	-0.18223	0.103836	-0.119765	0.588686	0.484352
3	Gm10062	ENSMUSG00000059244	-0.940582	-0.37914	-1.03126	-1.7692	-0.896412
3	Rpl11	ENSMUSG00000059291	0.123495	0.277007	0.265771	-0.586589	-0.150866
2	B3gnt8	ENSMUSG00000059479	0.176073	0.188225	-0.027849	0.854244	0.523073
4	Fcgr3	ENSMUSG00000059498	1.46351	0.800463	0.683578	-0.0403249	0.322206
3	Uqcr10	ENSMUSG00000059534	0.00597924	0.136667	0.236058	-0.719199	-0.266604
2	Syn3	ENSMUSG00000059602	0.145397	0.136233	-0.153024	0.610506	0.457915
3	H2afj	ENSMUSG00000060032	0.0880402	0.1257	-0.0605963	-0.593498	-0.567655
2	Sycp2	ENSMUSG00000060445	0.0650846	0.128804	-0.0532574	0.677309	0.416234
2	Xcr1	ENSMUSG00000060509	0.596652	0.0820428	0.108339	1.10292	0.774264
2	H2-Q7	ENSMUSG00000060550	0.318742	0.0575986	0.0756928	0.815808	0.503845
3	Rpl35a	ENSMUSG00000060636	0.0649868	0.179953	0.341651	-0.613046	-0.183873
3	Sap18b	ENSMUSG00000061104	-0.0258709	0.0563518	0.197304	-0.662143	-0.246369
3	Naca	ENSMUSG00000061315	0.0310709	0.108874	0.280465	-0.607798	-0.163405
2	Gm17132	ENSMUSG00000061331	0.0222351	-0.118775	-0.0859377	0.621701	0.224116
2	Acvr2b	ENSMUSG00000061393	0.203876	0.0307253	-0.153555	0.682051	0.163884
2	Hipk2	ENSMUSG00000061436	0.0207886	0.00306533	-0.166773	0.62903	0.335545
3	Mrps36	ENSMUSG00000061474	-0.0603132	0.0839914	0.121367	-0.641203	-0.251163
3	Rps7	ENSMUSG00000061477	0.105562	0.189336	0.349066	-0.691154	-0.367115
3	Rpl34	ENSMUSG00000062006	0.149982	0.211189	0.369664	-0.591823	-0.248033
3	Cks2	ENSMUSG00000062248	-0.505439	-0.360016	-0.219138	-1.24018	-0.683851
2	Dgkk	ENSMUSG00000062393	0.13268	0.201536	-0.188931	0.599704	0.69345
3	Cys1	ENSMUSG00000062563	-0.322164	-0.205081	-0.335078	-0.585469	-0.0367614
2	Kcnc3	ENSMUSG00000062785	0.0767866	0.0929956	-0.256244	0.615583	0.381497
3	Ptpmt1	ENSMUSG00000063235	0.0364727	0.0514944	0.158802	-0.724636	-0.456758
2	Bcl9l	ENSMUSG00000063382	-0.177694	-0.19998	-0.315682	0.650128	0.237955
3	Gm10131	ENSMUSG00000063412	-0.503801	0.0146526	0.342914	-1.16879	-0.249189
1	Ipcef1	ENSMUSG00000064065	-0.889466	-1.05526	-0.751469	-0.452583	-0.737555
3	Lrrc51	ENSMUSG00000064307	-0.0907519	-0.484415	-0.0918494	-0.799427	-0.532508
2	Pde6h	ENSMUSG00000064330	-1.11835	-0.789763	-0.377763	-1.25071	-0.590359
2	mt-Rnr1	ENSMUSG00000064337	-0.0417839	0.0991247	1.09687	1.14162	0.816787
3	mt-Tn	ENSMUSG00000064348	0.0369436	-0.675543	-0.100245	-0.928765	-0.660166
3	mt-Ty	ENSMUSG00000064350	-0.142077	-0.489917	-0.180914	-0.670098	-0.382764
4	mt-Nd6	ENSMUSG00000064368	0.182247	0.464712	0.816606	0.331763	0.544996
1	Gm26447	ENSMUSG00000064382	-0.436554	-1.24488	-0.399145	-0.313294	-1.02799
1	Rny3	ENSMUSG00000064945	-1.31649	-2.24788	-1.42388	-0.985961	-1.9543
1	Gm26035	ENSMUSG00000064999	-0.466651	-0.84772	-0.825772	-0.542889	-1.29539
1	Gm22154	ENSMUSG00000065778	-0.787861	-1.13405	-1.01746	-0.295926	-1.49255
1	Gm26315	ENSMUSG00000065824	-0.205024	-1.72755	-1.6571	-1.30571	-2.29044
1	Gm24447	ENSMUSG00000065911	-0.353263	-1.18104	-1.07857	-0.701678	-1.00891
2	Ubr4	ENSMUSG00000066036	0.191425	0.131479	-0.231379	0.586347	0.239904
2	AY512931	ENSMUSG00000066158	0.564209	0.357658	0.46577	1.23697	0.687219
2	Rtp3	ENSMUSG00000066319	0.131728	0.00995703	-0.0139564	0.711055	0.280596
3	Fxyd6	ENSMUSG00000066705	-0.0094378	0.182205	-0.0182551	-0.681562	-0.140691
3	Rps12-ps3	ENSMUSG00000067038	0.123148	0.183426	0.480938	-0.704993	-0.226932
2	Trim43c	ENSMUSG00000067399	0.265062	0.00360784	0.237525	0.913552	0.560208
2	Gm10217	ENSMUSG00000067627	0.113682	0.376752	0.383414	1.1851	0.848272
2	Syngap1	ENSMUSG00000067629	-0.112775	0.041985	-0.164901	0.672429	0.450072
2	Gm10220	ENSMUSG00000067698	0.10385	-0.189332	0.105813	0.605747	0.40486
2	Pi15	ENSMUSG00000067780	0.0460649	0.0745496	-0.126172	0.609904	0.297486
3	Romo1	ENSMUSG00000067847	0.110732	0.230149	0.25681	-0.615254	-0.318786
2	Tnfrsf13c	ENSMUSG00000068105	0.0813409	-0.234116	-0.0295916	0.818385	0.364386
3	Ndufaf2	ENSMUSG00000068184	-0.0915208	0.0432052	0.146657	-0.681891	-0.274021
2	Uty	ENSMUSG00000068457	0.0768642	0.32945	0.276177	0.763268	0.655799
2	Celsr2	ENSMUSG00000068740	0.317489	0.233072	-0.340012	0.782414	0.475168
2	Zbtb34	ENSMUSG00000068966	-0.0265542	0.334964	-0.148063	0.968217	0.277782
2	Uba1y	ENSMUSG00000069053	0.0661576	-0.158475	-0.23622	0.629562	0.16872
3	Hist1h2ae	ENSMUSG00000069272	0.147298	0.132078	-0.201821	-1.53549	-0.512816
4	Lyz2	ENSMUSG00000069516	0.723813	0.909193	1.11628	1.08337	1.59897
2	Pex11g	ENSMUSG00000069633	0.716124	0.37262	0.68721	0.658805	0.470403
2	9930111J21Rik2	ENSMUSG00000069892	0.150288	-0.0188578	0.00150541	0.653534	0.335713
2	Sp110	ENSMUSG00000070034	0.514114	-0.233916	-0.00218899	0.897767	0.534907
2	Fbxo47	ENSMUSG00000070336	0.128142	0.245013	0.285341	0.688554	0.31783
3	Prss36	ENSMUSG00000070371	-0.0810087	0.146778	-0.117074	-0.686241	-0.447664
3	Chchd2	ENSMUSG00000070493	0.0409709	0.170071	0.226868	-0.604824	-0.28388
2	Ifi214	ENSMUSG00000070501	-0.292319	-0.157171	-0.181221	0.776949	0.553222
2	Vsig10l	ENSMUSG00000070604	1.10744	1.29046	1.39152	1.85971	1.44395
2	Gm10300	ENSMUSG00000070717	0.881583	0.20498	0.349105	0.892404	0.153631
2	Gltscr1	ENSMUSG00000070808	-0.0834056	-0.0275996	-0.500056	0.619115	0.256757
3	Gm1673	ENSMUSG00000070858	-0.00852537	0.142899	0.112816	-0.770096	-0.509706
3	Ndufb6	ENSMUSG00000071014	0.108253	0.227442	0.255845	-0.622107	-0.168314
3	Lrrc73	ENSMUSG00000071073	-0.31197	-0.175133	0.0863399	-0.58989	-0.407703
2	2410004P03Rik	ENSMUSG00000071398	0.162504	0.0513619	-0.133878	0.645664	0.0251601
3	Usmg5	ENSMUSG00000071528	0.0357969	0.196096	0.384284	-0.693673	-0.202736
2	Tigit	ENSMUSG00000071552	-0.110671	0.0493611	-0.538571	0.960496	0.354483
2	Csf2rb2	ENSMUSG00000071714	0.190349	0.361408	0.184466	0.900221	0.599785
2	Ppp1r3e	ENSMUSG00000072494	0.308551	0.386239	-0.0749997	0.712338	0.488609
3	Grcc10	ENSMUSG00000072772	0.0318107	0.210093	0.302526	-0.593809	-0.15236
2	Adam4	ENSMUSG00000072972	0.253058	-0.0921096	-0.151549	0.909109	0.487924
2	Gm7347	ENSMUSG00000073117	0.257645	0.27529	0.0572406	1.0181	0.367237
2	Speer4a	ENSMUSG00000073119	0.0298253	-0.067449	0.00627092	0.59523	0.313227
4	C4b	ENSMUSG00000073418	1.41335	0.92853	1.12621	1.32653	1.45569
2	D330041H03Rik	ENSMUSG00000073437	0.280162	0.176209	-0.263416	1.16022	1.31119
2	Ifi213	ENSMUSG00000073491	0.235263	0.165092	-0.00803726	1.08068	0.635128
2	Pappa2	ENSMUSG00000073530	0.038069	-0.150804	0.0172721	0.865075	0.226968
1	Gm7276	ENSMUSG00000073532	-1.06008	-0.315742	-0.466876	-0.745315	-0.68797
2	3222401L13Rik	ENSMUSG00000073590	0.446025	0.273152	0.00606589	0.614435	0.594219
3	Myeov2	ENSMUSG00000073616	-0.0282832	0.174619	0.330919	-0.639166	-0.272123
2	C130036L24Rik	ENSMUSG00000073627	0.286497	0.297817	0.205196	0.618866	0.451755
3	Rpl27-ps3	ENSMUSG00000073640	-0.0604732	0.116298	0.115036	-0.930238	-0.372205
3	Hspe1	ENSMUSG00000073676	-0.0760862	0.0742755	0.209521	-0.590806	-0.172243
2	Mob3b	ENSMUSG00000073910	0.0571745	-0.219592	-0.782048	0.525689	0.392798
2	Fam169b	ENSMUSG00000074071	0.358957	0.130622	0.261265	1.11341	0.468807
2	Nlrc5	ENSMUSG00000074151	1.00765	0.86031	1.75366	1.87996	0.937407
2	Gm10660	ENSMUSG00000074292	0.000686972	-0.247313	-0.122172	0.612498	0.184256
2	Apoc4	ENSMUSG00000074336	0.258094	0.33171	-0.0988728	0.695454	0.869864
2	Zfp865	ENSMUSG00000074405	0.166203	0.445447	-0.0116919	0.805578	0.567778
2	Gm15319	ENSMUSG00000074449	-0.0162213	-0.0496222	-0.0703285	0.585738	0.195103
2	Gm14340	ENSMUSG00000074507	0.0925209	-0.0288313	-0.181418	0.745504	0.0927861
2	1700034I23Rik	ENSMUSG00000074619	0.490691	0.257238	0.0564118	0.834844	0.210306
3	Gm561	ENSMUSG00000074754	-0.180924	0.019833	0.156005	-0.823147	-0.249046
2	Ankef1	ENSMUSG00000074771	0.123105	0.288482	0.295166	0.711629	0.626052
2	Il1bos	ENSMUSG00000074805	0.255937	-0.0124777	0.0763588	0.658002	0.329787
2	Rslcan18	ENSMUSG00000074824	0.225574	0.214936	-0.107164	0.695819	0.548113
4	Ctla2b	ENSMUSG00000074874	-0.245059	-0.954134	-0.251285	-1.25378	-1.18264
2	Gm10800	ENSMUSG00000075014	0.300296	1.61766	1.33575	1.57367	2.92788
2	Gm10801	ENSMUSG00000075015	0.473381	1.44902	1.22436	1.57264	2.90976
3	Mrpl23-ps1	ENSMUSG00000075279	-0.0529248	0.162105	0.383271	-0.657029	-0.106714
2	Wipf1	ENSMUSG00000075284	0.177377	0.0738568	0.0426761	0.956128	0.427083
2	Gm17205	ENSMUSG00000075469	0.265889	0.146864	0.127929	0.7423	0.362581
1	Gm23935	ENSMUSG00000076258	-0.509038	-0.759194	-0.892434	-0.0919688	-1.23197
1	Gm24270	ENSMUSG00000076281	-0.509042	-0.759086	-0.892335	-0.0918647	-1.23189
2	BC100451	ENSMUSG00000076433	0.200245	0.0314069	0.197119	1.02498	0.688585
2	Gm23237	ENSMUSG00000077829	-0.281157	-0.286308	-0.239877	0.862473	0.41292
2	Gm25063	ENSMUSG00000077858	0.146159	0.270955	0.273666	1.26723	0.875271
2	Gm10912	ENSMUSG00000078091	0.215903	0.0528	-0.0567242	0.792428	0.307544
2	Dnm3os	ENSMUSG00000078190	-0.0197812	-0.0501367	-0.215095	0.636732	0.476852
3	Gm2000	ENSMUSG00000078193	0.152706	0.284545	0.320811	-0.593231	-0.155718
2	Gm3550	ENSMUSG00000078240	0.237983	0.412376	-0.0651776	0.853012	0.588732
1	Gm4294	ENSMUSG00000078377	-8.72915	-5.78751	-0.759198	-6.43248	0.451218
3	1110065P20Rik	ENSMUSG00000078570	-0.102161	0.0619632	0.136506	-0.75504	-0.444094
2	Gm53	ENSMUSG00000078706	0.302484	0.442604	-0.0735566	1.03135	0.428625
3	Tomm5	ENSMUSG00000078713	-0.0846521	0.174608	0.212469	-0.647686	-0.255641
3	U2af1l4	ENSMUSG00000078765	-0.0370579	0.0862418	0.179684	-0.716602	-0.176628
2	D030018L15Rik	ENSMUSG00000078925	0.533853	0.235829	0.181025	0.999718	0.468104
2	Gm14221	ENSMUSG00000078956	0.294472	0.105669	0.130353	0.914417	0.567713
2	Gm11033	ENSMUSG00000079011	0.227585	-0.0298892	0.0591898	0.585818	0.354395
2	4933413L06Rik	ENSMUSG00000079048	0.521562	0.0904253	0.00451417	0.908907	0.651143
3	A130010J15Rik	ENSMUSG00000079144	-0.117621	-0.00282903	-0.543231	-0.605788	-0.220767
3	Gm6565	ENSMUSG00000079224	-0.236891	-0.157807	0.0612501	-0.591111	-0.349798
3	2310009B15Rik	ENSMUSG00000079283	0.0391729	0.080293	0.029714	-0.616439	-0.301696
4	Clec7a	ENSMUSG00000079293	3.90044	2.3116	2.61598	1.90994	2.43202
2	4932414N04Rik	ENSMUSG00000079324	-0.0496346	-0.137717	-0.264641	0.8185	0.336346
2	Gbp4	ENSMUSG00000079363	0.445193	0.00118797	0.396278	0.739542	0.117576
3	Rpl36a	ENSMUSG00000079435	-0.00134627	0.287187	0.313707	-0.61374	-0.231715
2	Gm7609	ENSMUSG00000079457	-0.0327969	0.0766134	-0.147777	1.1649	0.184093
3	Rpl39	ENSMUSG00000079641	0.21731	0.299639	0.376838	-0.644498	-0.236899
3	Fdx1l	ENSMUSG00000079677	-0.105198	0.046814	0.34989	-0.641563	-0.163637
2	Gm25000	ENSMUSG00000080666	0.199269	0.0624312	-0.0722477	0.770305	0.610729
2	1700071K01Rik	ENSMUSG00000080980	1.14705	0.574742	0.468708	1.43007	1.60842
2	Gm5380	ENSMUSG00000081255	0.267768	0.094362	0.0939933	0.657361	0.41782
2	Gm14021	ENSMUSG00000081264	0.321913	0.262278	-0.014279	0.961064	0.40508
2	Gm5697	ENSMUSG00000081557	-0.267657	0.0195994	0.210495	0.716366	0.314777
2	Gm12097	ENSMUSG00000081887	0.0625098	0.335465	0.0571784	0.744135	0.41629
2	Gm13002	ENSMUSG00000082149	0.381253	0.264283	0.0311117	0.944405	0.844977
2	Gm16523	ENSMUSG00000082315	0.144278	0.207903	-0.0942974	0.786391	0.245401
2	Gm11225	ENSMUSG00000082368	-1.0559	-0.5116	-0.686208	1.24973	0.386819
3	Gm13736	ENSMUSG00000082908	-0.408129	-0.159542	-0.18788	-0.671474	-0.253482
2	Gm11242	ENSMUSG00000083050	-0.123353	0.416724	-0.0915049	0.906836	0.413341
2	Gm14667	ENSMUSG00000083084	-1.20718	-0.426218	-0.470191	1.80472	0.319815
2	Gm11839	ENSMUSG00000083246	0.199328	-0.0427939	0.440117	0.776332	-0.0498991
3	AA414768	ENSMUSG00000083307	-0.41652	-0.179193	-0.166746	-0.791675	-0.348002
2	Gm12895	ENSMUSG00000083365	0.279899	0.48975	-0.265871	1.64293	0.438655
3	Gm3244	ENSMUSG00000083380	-0.0436997	0.204634	0.279553	-0.65444	-0.172637
2	Gm12896	ENSMUSG00000083558	0.279883	0.489733	-0.265887	1.64292	0.438639
2	Gm15916	ENSMUSG00000083606	0.173001	0.142553	-0.232913	0.72488	0.38607
2	Gm15515	ENSMUSG00000083933	-0.151837	0.36526	-0.241727	0.74534	0.467543
2	Gm14020	ENSMUSG00000084244	0.099349	0.0498268	-0.344151	0.913904	0.620974
3	Tpt1-ps3	ENSMUSG00000084319	-0.00448749	-0.0137769	0.123158	-0.628415	-0.37928
2	Gm15425	ENSMUSG00000084390	0.338023	0.302036	-0.342677	1.08012	0.638623
2	Gm15666	ENSMUSG00000084399	0.135956	0.244824	0.15633	1.18488	0.854543
2	Gm25291	ENSMUSG00000084744	-0.0145987	-0.441159	0.798664	1.28152	0.945485
2	Gm15880	ENSMUSG00000084821	0.261304	0.509561	0.364141	1.20578	0.824323
2	Gm17216	ENSMUSG00000084823	1.03787	0.749515	0.591049	1.19365	0.676728
2	4930565N06Rik	ENSMUSG00000084834	0.189937	-0.0900895	-0.0637093	0.685279	0.242797
2	Gm12296	ENSMUSG00000084967	0.287461	0.0712554	-0.0192886	0.851937	0.659289
2	Rapgef4os2	ENSMUSG00000085001	0.368476	0.22064	0.33988	1.26648	0.508764
2	Gm13490	ENSMUSG00000085014	0.0262581	0.75671	1.44106	1.90897	1.69913
2	4931413K12Rik	ENSMUSG00000085088	0.279872	-0.145421	0.476075	1.16189	0.978117
2	AI838599	ENSMUSG00000085180	0.251312	0.0899423	0.0214713	0.642383	0.329279
2	Gm15893	ENSMUSG00000085246	0.498755	0.00413481	0.174307	0.961112	0.466602
2	BC046401	ENSMUSG00000085274	-0.112071	0.0135683	-0.407869	1.04411	0.87982
2	Gm15812	ENSMUSG00000085276	0.138828	-0.2302	-0.205199	0.64703	0.227582
2	Gm17131	ENSMUSG00000085328	-0.00794764	-0.0372699	-0.0612867	0.597052	0.289176
2	4930529I22Rik	ENSMUSG00000085350	-0.415116	0.251577	0.442551	0.958811	0.679454
2	Gm13630	ENSMUSG00000085386	-0.021892	-0.203562	-0.421956	0.6382	0.380236
2	Grip1os1	ENSMUSG00000085418	0.679966	0.184097	-0.125702	1.41171	1.09888
2	Sorbs2os	ENSMUSG00000085440	0.313256	0.259316	0.119795	0.868081	0.621109
2	Gm15520	ENSMUSG00000085449	0.647148	0.296176	0.401433	1.27029	1.26625
4	Trmt61b	ENSMUSG00000085492	-0.107232	0.0433935	0.126244	-0.607201	-0.284242
2	Gm16010	ENSMUSG00000085541	1.07856	1.26567	1.3308	1.61572	1.37049
2	Gm11346	ENSMUSG00000085603	-0.104321	0.0105524	-0.00923823	0.657065	0.290827
2	Gm16041	ENSMUSG00000085623	0.0749833	-0.15595	-0.0357039	0.646118	0.360918
2	Gm14565	ENSMUSG00000085635	0.0646421	-0.116807	-0.0205825	0.67268	0.275125
2	Gm15521	ENSMUSG00000085638	0.0750994	0.150124	-0.0396509	0.889602	0.464279
2	Gm16349	ENSMUSG00000085678	-0.19002	0.176243	-0.330006	0.690607	0.268259
2	Mecomos	ENSMUSG00000085702	0.0854698	-0.082094	-0.0411351	0.798072	0.272814
2	Zfp703	ENSMUSG00000085795	0.572491	-0.0246374	-0.130749	0.712324	0.185459
2	Ube4bos1	ENSMUSG00000085819	-0.0474802	0.0612988	-0.314367	0.63123	0.339513
2	Platr9	ENSMUSG00000085824	-0.233818	-0.139464	-0.194566	0.671744	0.191534
2	Gm15612	ENSMUSG00000085828	-0.227177	-0.214686	-0.0288017	0.683755	-0.154799
2	Gm11261	ENSMUSG00000085840	-1.23975	-1.39606	-0.915396	0.0858294	-0.514954
2	Gm14540	ENSMUSG00000085847	0.0751217	0.261366	0.000984324	0.754231	0.47812
2	4921518K17Rik	ENSMUSG00000085851	0.191996	0.0539612	-0.30938	0.741416	0.34706
2	Gm12200	ENSMUSG00000085902	0.0542695	-0.421688	0.0743739	0.698705	0.373207
2	Gm12395	ENSMUSG00000085910	0.377794	0.629059	-0.500335	1.35755	0.676337
2	Gm15728	ENSMUSG00000086075	-0.216227	-0.175009	-0.257086	0.68727	0.034552
2	Gm14643	ENSMUSG00000086157	0.14923	-0.0430293	0.456696	0.893205	0.811871
2	Gm13029	ENSMUSG00000086164	0.0583148	0.0450496	-0.00319988	0.813241	0.585975
2	Gm14342	ENSMUSG00000086166	0.159465	-0.24553	-0.343904	0.713422	0.295325
2	Bcas3os1	ENSMUSG00000086199	0.349531	0.39673	-0.274379	0.970524	0.792098
2	Gm15564	ENSMUSG00000086324	-0.489448	-0.615997	1.10047	2.14194	1.66904
2	Gm13522	ENSMUSG00000086447	-0.042394	0.235347	-0.104022	0.811476	0.60381
2	Macrod2os1	ENSMUSG00000086450	-0.00674017	-0.24305	-0.0595918	0.62069	0.287929
2	Platr14	ENSMUSG00000086454	0.0100178	-0.0202517	0.078925	0.847358	0.703939
2	Gm2639	ENSMUSG00000086458	0.12874	-0.0115491	-0.479644	0.766306	0.65771
2	Gm15287	ENSMUSG00000086480	0.0191177	0.130067	0.000275928	0.731169	0.431658
2	Xist	ENSMUSG00000086503	0.139616	0.263006	0.203499	0.63693	0.405178
2	9130208D14Rik	ENSMUSG00000086513	0.228242	-0.0220306	-0.234512	1.08039	0.514699
2	Gm15384	ENSMUSG00000086573	-0.118864	0.150042	0.00963056	0.992268	0.715248
2	Gm13067	ENSMUSG00000086665	-0.0334248	-0.119946	-0.0802177	0.70525	0.366158
2	Plxna4os2	ENSMUSG00000086675	0.259735	0.133732	-0.32169	0.99084	0.548319
3	2410006H16Rik	ENSMUSG00000086841	0.120705	0.202688	0.307429	-0.685477	-0.468879
2	A430108G06Rik	ENSMUSG00000086851	0.340394	0.151865	-0.247006	0.92604	0.402666
2	Cyp4x1os	ENSMUSG00000086896	0.0941497	-0.145822	-0.117508	0.671738	0.286121
2	Gm15948	ENSMUSG00000086964	0.620065	0.636841	0.706106	1.05549	1.02557
2	Gm13387	ENSMUSG00000087028	0.670254	0.454845	0.430814	0.915723	0.724476
2	Gm15082	ENSMUSG00000087053	0.463431	0.156173	-0.0667056	0.829691	1.2409
2	Sap30bpos	ENSMUSG00000087064	-0.00203378	0.0553772	-0.271606	0.98927	0.480588
3	A230065H16Rik	ENSMUSG00000087075	-0.367103	0.0306754	-0.0367602	-1.31528	-0.743738
2	Gm11714	ENSMUSG00000087113	-0.0941569	-0.366016	-0.35762	0.853344	0.337862
2	Gm11924	ENSMUSG00000087180	0.111024	-0.127989	-0.443955	0.726025	0.291661
2	Gm15813	ENSMUSG00000087202	0.0692809	-0.215349	-0.522637	1.02876	0.524312
2	Gm14015	ENSMUSG00000087226	0.173251	-0.0698479	-0.272701	0.821389	0.413876
3	Gm16062	ENSMUSG00000087249	-0.640335	-0.416322	-0.267902	-1.49487	-0.384133
2	Gm15990	ENSMUSG00000087256	-0.0551031	-0.101827	-0.000332241	0.70287	0.626991
3	Lamtor5	ENSMUSG00000087260	-0.0572343	0.106062	0.265095	-0.642313	-0.171434
2	4933427J07Rik	ENSMUSG00000087267	0.17432	0.0517503	-0.104311	0.605645	0.30331
2	Gm13833	ENSMUSG00000087312	0.300356	0.141308	0.087296	1.15032	0.276274
2	Gm13652	ENSMUSG00000087333	0.144957	0.158423	0.352847	0.682605	0.30269
2	Gm13187	ENSMUSG00000087355	0.87738	0.647761	0.143127	1.08863	1.20143
2	Gm15457	ENSMUSG00000087374	0.332588	0.406789	0.0697952	0.844729	0.730477
2	Gm12128	ENSMUSG00000087388	0.393876	0.0232302	0.0927737	0.93518	0.352253
3	Gm15501	ENSMUSG00000087412	-0.269229	-0.226296	-0.245677	-1.09449	0.000658402
2	A630031M04Rik	ENSMUSG00000087470	-0.241325	-0.291786	-0.11404	1.11348	0.721014
2	Gm15910	ENSMUSG00000087480	0.496137	0.18934	-0.153809	0.922216	0.332855
2	Ppp2r2cos	ENSMUSG00000087487	0.00878492	-0.156881	-0.244382	0.941661	0.547763
2	Gm12116	ENSMUSG00000087501	0.0873505	0.11191	-0.104504	0.911218	0.037674
2	Gm12976	ENSMUSG00000087575	0.360093	0.426	0.208845	0.911468	0.548992
3	Epb41l4aos	ENSMUSG00000087590	-0.228493	0.053391	0.256778	-1.12283	-0.190636
2	4930419G24Rik	ENSMUSG00000087625	0.00615465	-0.0584469	0.033422	0.80093	0.575734
2	Gm14703	ENSMUSG00000087644	-0.509991	-0.433884	-0.317593	1.5203	0.0774225
3	1500009L16Rik	ENSMUSG00000087651	-0.148882	0.0294414	0.150308	-0.887197	-0.32997
1	Gm24245	ENSMUSG00000087943	-0.509141	-0.759076	-0.892319	-0.0918552	-1.23186
1	Rmrp	ENSMUSG00000088088	-0.570908	-1.0669	-0.602169	-0.27536	-0.791697
2	Gm16353	ENSMUSG00000089651	0.420529	0.312788	0.253765	0.854416	0.493654
2	Rdh1	ENSMUSG00000089789	0.305447	-0.0634411	-0.00509866	0.753749	0.465673
2	Gm15759	ENSMUSG00000089822	-0.247269	-0.0609759	-0.138318	0.945432	0.302173
2	Pitpnm2os2	ENSMUSG00000089842	0.0905791	-0.252637	-0.139586	0.832237	0.439091
2	Gm15662	ENSMUSG00000089855	-0.0661911	0.494378	1.73504	2.18062	1.86527
2	Gm16169	ENSMUSG00000089907	0.130949	0.0806947	0.0926095	0.806757	0.566267
3	Gm16199	ENSMUSG00000089936	-0.288641	0.0463507	0.0956547	-0.601332	-0.28743
2	Far2os1	ENSMUSG00000089948	0.346213	0.361226	-0.0181167	0.909634	0.490312
3	Gm10177	ENSMUSG00000090136	0.0731069	0.0786201	0.412759	-0.73928	-0.14484
2	4930480K15Rik	ENSMUSG00000090160	0.42314	0.13047	0.0150608	0.633026	0.575102
2	Cd200r2	ENSMUSG00000090176	0.0534856	-0.167003	-0.0737434	0.641433	0.4079
2	1700071M16Rik	ENSMUSG00000090307	0.116768	-0.0480691	-0.194892	0.677249	0.119314
2	Gm17081	ENSMUSG00000090338	0.534445	0.32823	-0.0320397	0.860382	0.538341
2	Gm17555	ENSMUSG00000090353	0.0805282	-0.151663	-0.0793222	0.648466	0.251763
2	Gm2822	ENSMUSG00000090358	0.1659	-0.193106	-0.0811219	0.813398	0.134534
2	Cdr1	ENSMUSG00000090546	0.266925	0.581962	1.01674	1.65447	1.69246
3	Snrpe	ENSMUSG00000090553	0.0278857	0.165595	0.278886	-0.624415	-0.221031
2	Gm17571	ENSMUSG00000090592	-0.220448	-1.02549	-0.691094	1.24807	0.300858
3	Rps13	ENSMUSG00000090862	0.0256913	0.319734	0.305428	-0.900988	-0.216314
3	Hspa1b	ENSMUSG00000090877	-0.691544	-1.11259	-1.06303	-1.23779	-0.272046
2	F830016B08Rik	ENSMUSG00000090942	0.2637	-0.0153042	0.137573	0.654761	0.399003
2	Gm10722	ENSMUSG00000091028	1.01075	2.80973	1.16773	2.70022	3.32329
2	Vmn2r55	ENSMUSG00000091045	0.274628	-0.368149	0.0569652	0.882624	0.556034
2	Gm3755	ENSMUSG00000091227	0.0113977	0.278215	0.366773	1.00863	1.03639
3	Tma7	ENSMUSG00000091537	-0.0537777	0.102649	0.104017	-0.619425	-0.237778
3	Gm8206	ENSMUSG00000091568	0.0149625	0.0207582	0.4409	-1.8805	-0.890075
3	Hspa1a	ENSMUSG00000091971	-0.265238	-0.0927036	-0.416023	-0.610338	0.0402509
1	Gm20499	ENSMUSG00000092252	0.100495	-3.46174	-2.13891	-0.960586	0.328061
2	Gm20548	ENSMUSG00000092354	-0.0857666	-0.188983	-0.129135	1.08024	0.492463
2	Gm20491	ENSMUSG00000092549	0.294032	-0.041548	0.260312	0.777056	0.793027
1	Rn7s6	ENSMUSG00000092746	-0.371739	-3.30379	-4.63599	-0.10934	-1.01005
1	Gm26461	ENSMUSG00000092805	-0.500715	-1.46121	-1.69492	-0.448812	-1.03207
2	Gm23631	ENSMUSG00000093032	0.305004	0.296533	-0.0174904	1.06232	0.451039
2	Gm20663	ENSMUSG00000093378	-0.0122477	0.299531	0.229374	0.857247	0.657552
2	Gm20642	ENSMUSG00000093383	0.272077	0.0201895	-0.0251496	0.717163	0.428314
2	A330044P14Rik	ENSMUSG00000093385	0.233082	0.0923612	0.0548883	0.657724	0.439785
3	Gm6061	ENSMUSG00000093392	0.177673	-1.10589	-0.286261	-1.11079	-1.52969
2	Gm20682	ENSMUSG00000093465	-0.344603	-0.904906	-0.347785	1.07774	0.387421
2	Nrg3os	ENSMUSG00000093528	0.340913	-0.00469643	0.288736	0.720722	0.608796
2	Gm20699	ENSMUSG00000093561	0.493903	0.273195	0.331834	0.937834	0.798526
1	Gm20671	ENSMUSG00000093574	0.173676	-4.85959	0.284284	-0.0622699	0.16603
2	Gm20637	ENSMUSG00000093687	0.234567	0.576547	0.139637	1.11684	0.354623
2	Gm21833	ENSMUSG00000094030	-0.0146342	-0.191192	-0.0954647	0.800378	0.324521
3	1700047I17Rik2	ENSMUSG00000094103	-0.16559	-0.362059	-0.185171	-0.69017	-0.656849
2	Gm21897	ENSMUSG00000094472	0.0462794	-0.0725867	-0.0745038	0.690681	0.353357
3	Smim18	ENSMUSG00000094500	-0.0106972	0.0148355	0.277132	-0.772854	-0.300419
2	Gm10359	ENSMUSG00000094708	0.155157	0.766532	-0.530838	1.04464	0.700723
2	Muc3a	ENSMUSG00000094840	0.233378	0.0428773	0.237418	0.789559	0.628868
2	Gm21962	ENSMUSG00000094856	-0.035555	-0.131273	0.0146465	0.755557	0.311758
2	Gm21738	ENSMUSG00000095280	0.272351	1.40605	0.921318	1.53278	2.80494
2	D630033O11Rik	ENSMUSG00000095385	0.215242	0.258052	0.0741503	0.944054	0.445322
2	Gm21671	ENSMUSG00000095550	0.00331138	0.0420959	-0.11638	0.819748	0.245798
2	Gm10717	ENSMUSG00000095891	0.103249	1.44869	1.11355	1.47708	2.69275
2	Gm12671	ENSMUSG00000095937	0.155053	0.766528	-0.530844	1.04465	0.700726
2	Gm21698	ENSMUSG00000096045	0.0706683	0.0679134	0.0211807	0.922917	0.181133
2	Gm21917	ENSMUSG00000096111	0.0396097	-0.114572	-0.161974	0.850995	0.712623
2	Gm11168	ENSMUSG00000096385	0.545587	1.54464	1.50028	1.37056	2.8634
2	Gm21750	ENSMUSG00000096463	0.0200914	-0.11339	0.0188643	0.605298	0.184993
2	Olfr628	ENSMUSG00000096516	0.688665	0.320522	0.0715239	1.08662	0.758899
2	G430049J08Rik	ENSMUSG00000096528	0.186443	0.0887748	0.165357	0.606783	0.593234
2	Gm3383	ENSMUSG00000096629	0.0740527	0.323403	0.0542039	0.684242	0.230515
2	Gm28373	ENSMUSG00000096751	-0.037766	-0.0332908	-0.215	0.869773	0.710093
2	Gm13301	ENSMUSG00000096862	0.509204	0.132615	-0.00060709	0.906957	0.267892
2	Gm20594	ENSMUSG00000096887	0.279498	0.15324	2.19453	2.99688	2.65917
2	Gm26822	ENSMUSG00000096921	0.164079	0.23059	0.64863	1.40134	0.652414
2	Gm26823	ENSMUSG00000096926	0.485693	0.443631	-0.00351169	0.856449	0.61555
2	Gm17435	ENSMUSG00000097000	-0.0647533	0.254871	-0.313146	0.864712	0.305504
2	Gm26861	ENSMUSG00000097009	0.208485	0.102164	0.0783919	0.948713	0.402579
2	Gm26705	ENSMUSG00000097015	0.160264	0.137346	0.059944	0.633897	0.575131
2	Gm26818	ENSMUSG00000097037	-0.00943145	0.00144534	-0.204935	0.781923	0.0178339
2	Gm26836	ENSMUSG00000097051	-0.0962928	0.604366	0.522173	0.836194	1.30861
2	Gm26743	ENSMUSG00000097067	0.205344	0.212115	-0.195289	0.64921	0.312961
2	Gm26547	ENSMUSG00000097095	0.0852301	-0.125563	-0.0357201	0.638477	0.218247
2	1810034E14Rik	ENSMUSG00000097101	-0.630278	0.59597	-0.45459	1.64979	0.719367
2	Gm26624	ENSMUSG00000097122	0.344061	0.462587	0.0277472	1.10219	0.486646
2	Gm26772	ENSMUSG00000097136	0.0168824	-0.212934	0.179811	0.887182	0.817344
2	2310002F09Rik	ENSMUSG00000097178	0.197189	0.121964	-0.133936	0.668659	0.298654
2	6030443J06Rik	ENSMUSG00000097207	0.115658	-0.0605153	-0.209255	0.682847	0.186226
2	Gm26518	ENSMUSG00000097234	0.387203	0.221683	0.308314	0.789389	0.864029
2	Gm26686	ENSMUSG00000097283	-0.0226826	-0.0819539	-0.245496	0.634399	0.33336
2	Gm26835	ENSMUSG00000097300	0.150735	-0.0687409	-0.26331	0.650772	0.519836
2	Gm26870	ENSMUSG00000097312	0.449176	1.61884	1.35513	1.53693	2.98356
2	E030030I06Rik	ENSMUSG00000097327	0.203799	-0.075057	-0.169399	0.645583	0.351065
2	Gm26672	ENSMUSG00000097330	0.15237	0.0263518	-0.319455	1.37857	0.53291
2	Gm17275	ENSMUSG00000097347	0.225932	0.508946	0.139073	1.13235	0.876875
2	Gm26662	ENSMUSG00000097355	0.0463516	0.17308	-0.15291	1.0126	0.439995
2	Gm10814	ENSMUSG00000097404	-0.136585	0.292152	0.596583	0.799797	0.160694
2	Gm26833	ENSMUSG00000097406	0.292556	0.119097	0.0423315	0.718744	0.179652
4	AU020206	ENSMUSG00000097415	0.777395	0.762001	0.443174	0.889934	0.657609
2	Gm16630	ENSMUSG00000097434	0.494131	0.41303	-0.486742	0.785406	0.768455
2	Gm26584	ENSMUSG00000097474	-0.281275	0.236948	0.0873893	1.09477	0.197259
2	4930528D03Rik	ENSMUSG00000097502	-0.0264063	0.178253	-0.225406	0.660914	0.308385
2	Gm26846	ENSMUSG00000097524	-0.216289	-0.342719	-0.852294	0.696855	0.431645
2	Gm7976	ENSMUSG00000097551	-0.0907426	-0.0116099	0.0988218	0.615743	0.585216
2	4632411P08Rik	ENSMUSG00000097561	0.438385	0.189343	-0.267352	0.726016	0.535998
2	Gm26638	ENSMUSG00000097563	0.188917	0.159117	0.091747	0.97572	0.768292
2	Gm26660	ENSMUSG00000097601	0.0389827	0.320017	0.548937	0.986205	0.950813
2	Platr4	ENSMUSG00000097639	0.465478	0.753717	0.459748	1.29553	0.868255
2	Gm2093	ENSMUSG00000097662	0.565021	-0.0212573	0.031245	0.740195	0.53347
2	Gm26608	ENSMUSG00000097673	0.395612	0.162302	0.236409	0.679219	0.44958
2	Gm26647	ENSMUSG00000097686	-0.125174	0.0331455	-0.0192775	0.739151	0.763632
2	Gm26905	ENSMUSG00000097695	0.0684873	-0.0844539	-0.109349	0.608176	0.308021
2	Gm26742	ENSMUSG00000097707	-0.0239339	-0.287005	-0.185845	0.635824	0.495601
2	Gm26901	ENSMUSG00000097797	0.416059	0.207545	0.165951	1.07238	0.759493
2	Gm16685	ENSMUSG00000097804	0.0795401	0.0449055	0.067931	0.586853	0.359018
2	Gm26909	ENSMUSG00000097839	-0.235575	0.0233674	-0.0938118	0.643989	0.033294
2	Gm26603	ENSMUSG00000097857	-0.257189	-0.292322	-0.527312	0.74206	0.410504
2	Gm26601	ENSMUSG00000097859	0.0100052	-0.0281808	-0.193267	0.593565	0.334624
2	Gm26543	ENSMUSG00000097884	0.173075	0.0928625	-0.0991095	0.594408	0.153883
2	Gm26682	ENSMUSG00000097888	0.227613	0.0971703	0.283195	1.12281	0.682689
2	Gm26711	ENSMUSG00000097904	0.339036	-0.000375603	-0.100402	1.55089	0.80725
2	Gm26917	ENSMUSG00000097971	0.00499345	-0.0298455	-0.254889	0.890647	0.172403
2	Gm3693	ENSMUSG00000098128	0.309952	0.611464	-0.106435	1.17429	0.847245
2	Gm42418	ENSMUSG00000098178	-0.100568	-0.474388	-0.259162	1.14745	-0.378514
2	B830012L14Rik	ENSMUSG00000098202	0.00750319	0.1465	0.040708	0.660062	0.519501
2	Gm7985	ENSMUSG00000098224	-0.250598	0.015777	-0.180817	0.920617	0.507959
3	Rpl24	ENSMUSG00000098274	0.0916393	0.225474	0.291991	-0.616846	-0.0718236
2	Lockd	ENSMUSG00000098318	0.174567	0.410709	0.16861	1.14022	0.60489
2	Mir6240	ENSMUSG00000098343	0.057426	0.386455	1.60707	2.91605	2.73423
2	Gm3428	ENSMUSG00000098705	0.0360307	-0.160923	-0.02863	0.746375	0.585469
2	Gm27200	ENSMUSG00000098729	0.410986	0.465001	-0.137364	0.934167	0.501647
2	Mir6236	ENSMUSG00000098973	0.0246909	0.606072	1.6729	2.17192	1.87333
2	0610031O16Rik	ENSMUSG00000099146	0.213232	-0.145832	0.144645	0.787049	0.571955
2	Platr10	ENSMUSG00000099370	0.118751	0.190424	-0.0790608	0.666142	-0.0411978
2	Gm19667	ENSMUSG00000099373	0.569175	0.39562	0.361871	1.06846	0.70933
2	Gm28187	ENSMUSG00000099375	-0.0628313	-0.237351	-0.162519	0.6377	0.290195
2	Gm17969	ENSMUSG00000099591	0.289196	0.318987	0.546162	0.91549	0.773925
3	2900093K20Rik	ENSMUSG00000099632	-0.131305	-0.236567	-0.24353	-1.22858	-0.299252
2	Gm29013	ENSMUSG00000099702	-0.882457	0.00803821	0.0429703	1.00848	-0.100466
2	Ppnr	ENSMUSG00000099746	0.104579	-0.0191103	0.102741	0.878714	0.548958
2	Gm29245	ENSMUSG00000099893	0.195152	0.124573	-0.112184	0.784479	0.753912
2	Gm28320	ENSMUSG00000099924	-0.0405676	-0.371605	-0.0423058	0.774477	0.441396
2	Gm2396	ENSMUSG00000099930	0.511841	0.325096	0.285134	1.04837	0.842337
2	Gm28867	ENSMUSG00000099936	0.180322	0.304656	0.269357	0.87592	0.602225
2	Gm28590	ENSMUSG00000099960	0.405706	0.144759	0.312249	0.847795	0.745858
2	Gm28856	ENSMUSG00000100106	0.185125	0.289595	-0.0114175	1.01461	0.576358
2	Gm28068	ENSMUSG00000100287	0.322103	0.509578	0.182541	0.840858	0.840827
2	Gm29669	ENSMUSG00000100371	0.315184	0.131952	0.194209	0.682722	0.566875
2	C530043A13Rik	ENSMUSG00000100444	0.271649	0.273913	-0.196264	0.820695	0.438257
2	Gm17916	ENSMUSG00000100515	-0.0873829	-0.724143	-0.576679	-1.02089	0.28438
2	Gm28192	ENSMUSG00000100629	0.578624	0.158252	-0.0832206	0.891915	0.127888
2	1700007F19Rik	ENSMUSG00000100666	0.268206	0.227901	0.222389	0.674286	0.21389
2	Gm28893	ENSMUSG00000100769	0.16566	0.0236961	0.169894	0.859343	0.654576
2	Gm29260	ENSMUSG00000100832	-0.312184	0.15705	0.207072	0.685078	0.213517
2	Gm28587	ENSMUSG00000101107	0.0248972	-0.0400655	-0.120631	0.985813	0.360765
2	Gm10538	ENSMUSG00000101126	0.281615	-0.0220409	-0.020135	1.07178	0.568868
2	Gm28818	ENSMUSG00000101211	0.392092	0.231015	0.311995	0.960101	0.956908
2	Gm3052	ENSMUSG00000101462	-0.0197197	-0.179619	-0.223237	0.646858	0.0634949
2	4732465J04Rik	ENSMUSG00000101517	0.0938118	-0.356085	0.0975399	0.749571	0.429552
2	Gm28694	ENSMUSG00000101768	0.637355	0.170609	0.326787	1.19162	0.162872
2	Gm28268	ENSMUSG00000101776	0.0613882	-0.0520876	-0.000298522	0.629092	0.397238
2	Gm29488	ENSMUSG00000101778	-0.110295	-0.12777	-0.0397238	0.635684	0.104016
2	Mrgprc2-ps	ENSMUSG00000101906	0.135792	-0.0539472	-0.0138394	0.633302	0.459904
2	Gm37107	ENSMUSG00000102136	0.187595	-0.0492693	-0.307015	0.775338	0.593423
3	Gm37885	ENSMUSG00000102234	-0.227177	-0.385624	-0.598171	-0.669093	-0.202763
2	Gm37233	ENSMUSG00000102336	0.0335974	0.178481	-0.0538296	0.725334	0.504859
2	Gm38348	ENSMUSG00000102357	0.559152	0.0531251	-0.0595163	1.10523	0.98226
2	Gm37864	ENSMUSG00000102401	0.0488491	-0.0230397	-0.142326	0.659184	0.398265
2	Gm38048	ENSMUSG00000102437	0.346814	0.482998	0.20075	0.956414	0.647247
2	Pcdhga9	ENSMUSG00000102440	0.0526733	0.11162	-0.118666	0.589556	0.400009
2	Gm38085	ENSMUSG00000102517	-0.0729249	-0.193149	-0.407914	0.645484	0.526961
2	Gm37759	ENSMUSG00000102717	-0.0789751	0.0135404	-0.540194	0.87002	0.610766
2	Gm37601	ENSMUSG00000102746	-0.0899304	-0.405858	-0.233847	0.671713	0.340019
2	Gm7694	ENSMUSG00000102752	-0.147629	0.152007	-0.288078	0.782625	-0.117562
2	Gm37814	ENSMUSG00000102816	0.357405	0.101388	0.0313046	1.00905	0.743457
3	Pdcd5-ps	ENSMUSG00000102824	0.0506001	-0.130325	0.327	-1.23065	-0.25683
2	Gm37724	ENSMUSG00000102917	0.102009	-0.0290662	-0.2456	0.601285	0.316015
2	Gm38115	ENSMUSG00000102930	0.305284	0.347015	0.253715	0.994747	0.360205
2	Gm30414	ENSMUSG00000103067	0.22731	-0.0169766	0.0472594	0.737471	0.582558
2	Gm37800	ENSMUSG00000103308	0.223726	0.0626206	0.089904	0.707231	0.468747
2	Gm37529	ENSMUSG00000103693	0.0197109	-0.373285	-0.0514092	0.595673	0.345636
2	Pcdhgb5	ENSMUSG00000103749	0.0766178	0.0603848	-0.133686	0.610204	0.478693
2	Pcdha8	ENSMUSG00000103800	0.150798	0.168558	-0.187449	0.733316	0.56184
2	Gm37446	ENSMUSG00000103985	0.477412	-0.00980267	0.229961	1.28829	0.841207
2	Gm38336	ENSMUSG00000104002	0.13307	-0.0781925	-0.0501236	0.594587	0.344964
2	Gm10862	ENSMUSG00000104284	0.194979	-0.171198	-0.225827	0.756633	0.592776
2	Gm10522	ENSMUSG00000104340	-0.0209162	0.110271	0.249004	0.909391	0.412654
2	Gm37515	ENSMUSG00000104377	0.0849745	-0.144518	-0.0906078	0.629095	0.304859
2	Gm6602	ENSMUSG00000104543	-0.101983	-0.310778	-0.0815924	0.699723	0.291249
2	Gm42721	ENSMUSG00000104592	0.0569336	0.0575605	-0.0454456	0.646797	0.297593
2	Gm43728	ENSMUSG00000104867	0.0328298	-0.0682775	-0.225144	0.830282	0.423383
2	Gm43707	ENSMUSG00000104903	0.160764	0.274279	-0.270788	1.18878	0.897025
2	Gm43331	ENSMUSG00000104910	0.325438	0.341861	0.19632	0.837773	0.726809
2	Gm42868	ENSMUSG00000104943	0.288299	0.00630756	0.148457	1.1205	0.482082
2	1700012D16Rik	ENSMUSG00000105023	0.064604	0.147718	-0.600634	0.990772	0.252558
3	Gm43079	ENSMUSG00000105055	-0.529049	-0.0966812	0.216749	-4.15998	-0.425359
2	Gm35507	ENSMUSG00000105102	0.362053	0.203118	0.00203254	0.486042	0.962415
2	Gm3143	ENSMUSG00000105153	0.629178	0.57917	0.26775	0.965094	0.925583
2	Gm42927	ENSMUSG00000105207	0.00391979	-0.0766943	-0.0104815	0.624159	0.295888
2	AY036118	ENSMUSG00000105361	0.504857	0.938957	3.32122	3.73745	2.74145
2	Gm43673	ENSMUSG00000105440	0.143269	0.160687	-0.358369	0.690266	0.461212
2	A430073D23Rik	ENSMUSG00000105471	0.0185069	-0.227471	-0.306868	0.687956	0.310557
2	Gm43743	ENSMUSG00000105506	0.254246	0.292942	0.0313274	0.82705	0.0689185
2	Gm43540	ENSMUSG00000105549	-0.0622685	-0.0790334	-0.0279328	0.671231	0.290081
2	4930519L02Rik	ENSMUSG00000105652	-0.159866	-0.332048	-0.130873	0.630934	0.0536098
2	Gm36070	ENSMUSG00000105708	0.277881	-0.0767229	-0.189695	0.698333	0.430547
2	Gm43847	ENSMUSG00000105753	0.11297	-0.023653	-0.200218	0.635072	0.364818
2	Gm43256	ENSMUSG00000105818	0.105788	0.505962	-0.0978244	0.962156	0.372423
2	Wdr46-ps	ENSMUSG00000105893	0.268494	0.189507	0.120386	1.04282	0.166653
2	Gm42609	ENSMUSG00000105975	0.149256	0.0728991	0.0612152	0.719803	0.208275
2	Rn18s-rs5	ENSMUSG00000106106	0.263706	0.723645	2.87617	3.19778	2.57441
2	Gm42679	ENSMUSG00000106121	0.200541	-0.107296	-0.268079	0.769023	0.434368
2	Gm42764	ENSMUSG00000106173	0.105011	0.103621	0.0354877	0.797152	0.572076
2	Gm43259	ENSMUSG00000106432	0.585709	0.435799	0.502415	1.03222	0.981432
2	Gm42702	ENSMUSG00000106443	0.656678	0.374551	0.135182	0.972066	0.600809
2	Gm18451	ENSMUSG00000106529	0.116684	0.120015	0.0480345	0.677886	0.401699
2	Gm21680	ENSMUSG00000106627	0.177976	-0.00668507	0.017929	0.756166	0.35109
2	Gm43042	ENSMUSG00000106634	0.134257	0.0497372	-0.0387498	0.616777	0.312823
2	Gm43813	ENSMUSG00000106636	0.0399422	0.383961	-0.392027	0.783543	0.624023
2	Gm43263	ENSMUSG00000106683	0.174342	0.266654	0.20353	0.599202	0.467887
2	Gm43166	ENSMUSG00000106710	0.433707	0.682205	0.151465	1.30097	1.0283
3	Tmem265	ENSMUSG00000106715	0.698921	0.501625	-1.5	-6.29129	0.407222
2	Gm43150	ENSMUSG00000106777	0.150138	0.0184499	-0.246341	0.98559	0.641574
2	Gm42785	ENSMUSG00000106948	-0.00614653	-0.0740396	-0.119637	0.606406	0.278643
2	5930430L01Rik	ENSMUSG00000106951	0.219645	0.094057	0.0262782	0.646568	0.284168
2	Gm42715	ENSMUSG00000107023	0.0760372	0.0295654	-0.0474202	0.956461	0.400435
2	Gm7452	ENSMUSG00000107310	0.708187	0.1982	-0.0964291	1.27423	0.887495
2	Gm43994	ENSMUSG00000107521	0.399445	0.450387	0.345846	1.08716	0.79632
2	1700003I16Rik	ENSMUSG00000107526	-0.00087156	-0.131241	-0.0728016	0.665227	0.269168
2	Gm32592	ENSMUSG00000107902	0.174993	0.125544	0.182736	1.16442	0.98719
2	Gm44271	ENSMUSG00000108027	0.174359	0.125747	0.0691122	0.718834	0.383166
2	Gm43941	ENSMUSG00000108056	-0.278813	0.126698	-0.23684	0.896317	0.313626
2	Gm44026	ENSMUSG00000108081	0.112395	0.186141	0.643705	1.21461	0.96878
2	Gm43915	ENSMUSG00000108171	0.0339067	0.0943018	-0.144464	0.711193	0.605442
2	1810059H22Rik	ENSMUSG00000108207	0.136082	0.172776	-0.0621935	0.788698	0.248857
2	Prkcz2	ENSMUSG00000108314	1.18653	1.22765	0.709671	1.53186	0.422769
2	Gm44739	ENSMUSG00000108473	0.0609146	0.0215824	-0.0534078	0.612432	0.463265
2	Gm30075	ENSMUSG00000108513	0.0887556	0.169816	-0.67887	0.815727	0.522503
2	4933431G14Rik	ENSMUSG00000108709	1.14981	0.986031	0.320516	1.63161	1.61432
2	Gm44904	ENSMUSG00000108803	-0.00780549	-0.166596	-0.193535	0.603191	0.177536
2	Gm45090	ENSMUSG00000108845	0.188076	-0.15969	-0.0454763	0.81923	0.167228
2	B830042I05Rik	ENSMUSG00000108847	0.0333281	-0.0403279	-0.0941711	0.722791	0.343695
2	RP23-306P12.3	ENSMUSG00000108884	0.0658227	-0.0156625	-0.0684753	0.639822	0.309933
2	Gm31663	ENSMUSG00000108994	0.224389	0.217119	-0.135609	0.694213	0.334631
2	Gm45105	ENSMUSG00000109087	0.148913	-0.176875	-0.161988	0.683636	0.019532
2	Gm44536	ENSMUSG00000109097	0.349644	0.341269	0.208393	0.692126	0.457731
2	Gm45022	ENSMUSG00000109128	0.147924	0.12607	0.0410839	0.834857	0.57467
2	Gm44715	ENSMUSG00000109196	0.0334531	-0.0808391	-0.0725285	0.673041	0.359117
2	Gm44577	ENSMUSG00000109232	0.359926	-0.170945	-0.167893	0.737128	0.588286
2	Gm45164	ENSMUSG00000109299	0.546144	0.634426	0.0097408	0.91279	0.680765
2	Gm44699	ENSMUSG00000109314	0.132231	0.383127	-0.0182789	1.28897	0.864267
2	Gm44845	ENSMUSG00000109335	0.0483879	-0.0376697	0.0070945	0.59869	0.225754
2	Gm45163	ENSMUSG00000109419	0.161321	-0.136769	0.0647723	0.617156	0.583014
2	Gm45469	ENSMUSG00000109698	0.20673	0.352843	0.219422	1.16665	0.548148
2	Gm45479	ENSMUSG00000109751	0.390768	0.515692	-0.296726	1.50897	0.925822
2	Gm45604	ENSMUSG00000109803	0.178184	-0.20026	0.164161	0.586812	0.310354
2	Gm45268	ENSMUSG00000109929	0.0244661	-0.0392603	-0.00348222	0.632852	0.24497
2	Gm45649	ENSMUSG00000109930	0.144895	-0.0588054	0.0900099	0.677257	0.406114
2	Gm45385	ENSMUSG00000110028	0.360552	0.0819071	0.503494	1.04854	0.819231
2	6330411D24Rik	ENSMUSG00000110067	0.359441	-0.0385421	-0.108966	0.761089	0.409234
2	4933430A20Rik	ENSMUSG00000110116	0.00264702	-0.0539279	-0.0482015	0.630421	0.67273
2	Gm45389	ENSMUSG00000110163	-0.102397	-0.0814533	-0.0758782	0.616504	0.370918
2	Gm32742	ENSMUSG00000110266	0.201973	0.0918591	-0.0374968	0.695284	0.348257
2	Gm45250	ENSMUSG00000110317	0.358498	0.400478	0.0919685	0.601037	0.413632
2	Gm45603	ENSMUSG00000110320	0.262694	0.0908697	0.0527143	0.642297	0.401818
2	Gm45657	ENSMUSG00000110347	0.132824	0.142937	-0.181172	0.859243	0.193944
2	RP23-176M22.7	ENSMUSG00000110390	0.142906	0.0168914	0.0525709	0.603918	0.296847
