# Supplementary material for: The Spinal Transcriptome after Cortical Stroke: In Search of Molecular Factors Regulating Spontaneous Recovery in the Spinal Cord
Source: J Neurosci. 2019 Jun 12;39(24):4714–26. doi: 10.1523/JNEUROSCI.2571-18.2019 (PMC6561692; doi:10.1523/JNEUROSCI.2571-18.2019)
Supplement: Figure 4-2 [file zns999191684so2.xlsx]

## Sheet: Supp_Table_3_Cluster2_LateUpreg
Late upregulated genes
ontology: namespace
curator: bingo
Selected ontology file : bundle://158.0:1/data/GO_Biological_Process
Selected annotation file : bundle://158.0:1/data/M_musculus_default
Discarded evidence codes :
Overrepresentation
Selected statistical test : Hypergeometric test
Selected correction : Benjamini & Hochberg False Discovery Rate (FDR) correction
Selected significance level : 0.05
Testing option : Use whole annotation as reference set
The selected cluster :
GM26909	GM44699	WIPF1	GM37800	GM21698	GM26901	GM32592	GM26905	BACH2	SYNGAP1	GM35507	TDO2	MSANTD1	ZMIZ1	GM23631	EVA1C	GM17081	GPR171	SULT2A8	MFSD4B5	GM13833	GM44577	HES7	GM45657	LOCKD	HOGA1	GM26917	SYTL4	PHKA2	UPB1	4930528D03RIK	2010007H06RIK	LARS2	FAM169B	GM10217	PRR12	GM20491	GRID2IP	GM10220	C130036L24RIK	GM15910	IL20RB	OLFR628	GM30075	XKRX	RNF212	UBA1Y	PPP3R2	KCNMB1	ALX4
GM37446	HTR2B	1700034I23RIK	GM2822	GM26662	ADAMTS2	GM26543	AIM1L	GM26547	CNGA3	GM8369	UTY	GAL3ST3	1810059H22RIK	GM26660	SLC13A1	GM12395	CR2	GM15662	GM13002	GM16630	VWF	ITGA3	GM15666	GM15425	A630031M04RIK	1810034E14RIK	LCA5L	SYNPO2L	NRG4	AB041806	4930529I22RIK	NOS1AP	GM28856	GM17969	AHDC1	GM26672	TNFRSF22	BIRC3	GM16523	ACSS3	GM14221	GM14342	GM37107	LRTM1	ATP10D	H2-Q7	NLRC5	TULP3	GM13490
GM3550	GM38048	CHRNB3	GM42785	GM19667	GM44845	TRP73	ATP1B2	SORBS2OS	MUC3A	6030443J06RIK	4933430A20RIK	KCTD6	PDGFRL	GM18451	GM3428	F830016B08RIK	4933431G14RIK	COL4A1	4930480K15RIK	GM32742	4931413K12RIK	CHMP4C	GM28373	MIR6236	GM43994	GM16169	GM20548	GM45604	GM10862	GM45603	LTBP4	GM17131	LPL	GM16041	ARHGAP17	5530401A14RIK	LTBP1	GM17132	GM11839	GM28268	SCIN	GM6802	COBLL1	GM43540	GM20663	GM21750	GM11714	BPTF	BCL9L
No annotations were retrieved for the following entities:
GM26909	GM38336	GM44699	GM42715	GM37800	GM15457	GM21698	GM26901	GM32592	GM26905	GM35507	MSANTD1	GM23631	EVA1C	GM17081	SULT2A8	MFSD4B5	GM13833	GM44577	GM5697	BSN	GM26584	GM37233	GM45657	GM42702	LOCKD	HOGA1	GM26917	FNDC9	GM43915	CCDC7A	CCDC7B	GM45090	GM7985	GM10217	GM3383	GM28893	GM20491	GM27200	ZFP865	GM38115	GIMAP1OS	GM16685	GM15910	GM43941	GM14021	GM21917	GM43707	GM30075	GM14020
GM15893	GM37446	GM29260	GM21897	GM44536	MS4A7	BCAS3OS1	GM17275	GM26662	GM26543	GM26547	GM20682	GM26660	GM29013	IL1BOS	GM12395	GM15662	GM13002	GM16630	GM20699	GM15666	LMNTD1	GM15425	GM38085	PITPNM2OS2	PCDHGA9	NRG4	GM28856	COL6A3	GM43673	GM17969	CFAP54	GM26672	SHANK1	GM16523	GM45649	GM14221	GM14342	GM10660	GM28192	GM37107	H2-Q7	GM26686	CYP4X1OS	DCDC2C	GM28867	GM21671	GM28068	GM28187	GM26682
GO-ID	p-value	corr p-value	# SDEGs	# genes in Go-ID	Description	Genes in test set
48731	8.7444e-09	1.5967e-05	55	2150	system development	RARG|ALAS2|SYCP2|ATN1|HTR2B|PRL|BRCA2|CXCL15|CELSR3|ADAMTS2|SYNGAP1|ZMIZ1|LEPR|EP300|SOX9|TEAD1|HES7|SEMA6A|VWF|ITGA3|TRP73|NAV1|PAX2|NCOR2|TGFBR3|COL4A1|MAK|ADNP|PPARD|BIRC3|NOTCH3|HLF|KMT2A|AMIGO3|DLX6|TULP3|MOSPD3|ALX4|PLXNA1|AY036118|BPTF|GH|NTNG2|ANGPT2|TGFB1|EYA1|EGF|FN1|LIF|TBX5|GRIN2B|ACVR2B|GDF7|FRAS1|NOX4
48513	6.3555e-08	3.8523e-05	45	1679	organ development	NOTCH3|RARG|ALAS2|HLF|KMT2A|SYCP2|DLX6|HTR2B|TULP3|PRL|MOSPD3|BRCA2|CXCL15|ADAMTS2|ZMIZ1|LEPR|ALX4|PLXNA1|EP300|AY036118|SOX9|TEAD1|BPTF|GH|ANGPT2|TGFB1|VWF|EYA1|EGF|FN1|LIF|TRP73|TBX5|GRIN2B|ACVR2B|PAX2|GDF7|NCOR2|TGFBR3|FRAS1|COL4A1|MAK|NOX4|PPARD|BIRC3
32502	6.5829e-08	3.8523e-05	64	2854	developmental process	RARG|ALAS2|SYCP2|ATN1|HTR2B|PRL|BRCA2|PVR|CELSR2|CXCL15|CELSR3|ADAMTS2|SYNGAP1|ZMIZ1|LEPR|EP300|SOX9|TEAD1|HES7|SEMA6A|VWF|ITGA3|INSRR|TRP73|NAV1|PAX2|NCOR2|TGFBR3|COL4A1|MAK|ADNP|PPARD|BIRC3|NOTCH3|HLF|KMT2A|AMIGO3|DLX6|TULP3|MOSPD3|MNT|ALX4|PLXNA1|AY036118|BPTF|GH|NTNG2|ANGPT2|TGFB1|EYA1|LAMB3|EGF|FN1|LIF|TBX5|GRIN2B|ACVR2B|HIPK2|GDF7|FRAS1|MLPH|NOX4|RADIL|TBATA
48856	8.4387e-08	3.8523e-05	56	2362	anatomical structure development	RARG|ALAS2|SYCP2|ATN1|HTR2B|PRL|BRCA2|PVR|CXCL15|CELSR3|ADAMTS2|SYNGAP1|ZMIZ1|LEPR|EP300|SOX9|TEAD1|HES7|SEMA6A|VWF|ITGA3|TRP73|NAV1|PAX2|NCOR2|TGFBR3|COL4A1|MAK|ADNP|PPARD|BIRC3|NOTCH3|HLF|KMT2A|AMIGO3|DLX6|TULP3|MOSPD3|ALX4|PLXNA1|AY036118|BPTF|GH|NTNG2|ANGPT2|TGFB1|EYA1|EGF|FN1|LIF|TBX5|GRIN2B|ACVR2B|GDF7|FRAS1|NOX4
7275	1.5024e-07	5.4869e-05	60	2659	multicellular organismal development	RARG|ALAS2|SYCP2|ATN1|HTR2B|PRL|BRCA2|CELSR2|CXCL15|CELSR3|ADAMTS2|SYNGAP1|ZMIZ1|LEPR|EP300|SOX9|TEAD1|HES7|SEMA6A|VWF|ITGA3|INSRR|TRP73|NAV1|PAX2|NCOR2|TGFBR3|COL4A1|MAK|ADNP|PPARD|BIRC3|NOTCH3|HLF|KMT2A|AMIGO3|DLX6|TULP3|MOSPD3|ALX4|PLXNA1|AY036118|BPTF|GH|NTNG2|ANGPT2|TGFB1|EYA1|EGF|FN1|LIF|TBX5|GRIN2B|ACVR2B|HIPK2|GDF7|FRAS1|NOX4|RADIL|TBATA
48518	9.9563e-07	0.000303	45	1853	positive regulation of biological process	RARG|HLF|KMT2A|DLX6|HTR2B|IL20RB|LPL|NOD1|PRL|TNFRSF13C|BRCA2|ZMIZ1|LEPR|ALX4|EP300|AY036118|SOX9|FFAR1|TIGIT|ARID2|TEAD1|GH|CR2|ANGPT2|TGFB1|PDE6H|FUS|ITGA3|ACTN2|SP110|EGF|LIF|TRP73|TBX5|GRIN2B|PAX2|HIPK2|GDF7|TGFBR3|NOX4|CD27|ADNP|MS4A1|PPARD|CAPS2
48522	1.5044e-06	0.00039244	41	1638	positive regulation of cellular process	RARG|HLF|KMT2A|DLX6|HTR2B|LPL|NOD1|PRL|TNFRSF13C|BRCA2|ZMIZ1|LEPR|ALX4|EP300|AY036118|SOX9|FFAR1|ARID2|TEAD1|GH|TGFB1|PDE6H|FUS|ITGA3|ACTN2|SP110|EGF|LIF|TRP73|TBX5|GRIN2B|PAX2|HIPK2|GDF7|TGFBR3|NOX4|CD27|ADNP|MS4A1|PPARD|CAPS2
10941	2.1031e-06	0.00048004	23	661	regulation of cell death	GH|RARG|TGFB1|EYA1|SP110|FN1|HTR2B|TRP73|NOD1|BRCA2|GRIN2B|PAX2|HIPK2|MNT|SYNGAP1|ALX4|NOX4|CD27|ADNP|SOX9|PPARD|TNFRSF22|BIRC3
51960	2.9212e-06	0.00059268	14	272	regulation of nervous system development	GH|NOTCH3|TGFB1|EYA1|ITGA3|EGF|ATN1|LIF|TRP73|TULP3|GDF7|SYNGAP1|EP300|ADNP
50793	3.4666e-06	0.00060418	25	783	regulation of developmental process	NOTCH3|RARG|LAMA3|ATN1|TULP3|LPL|PRL|SYNGAP1|EP300|SOX9|GH|ANGPT2|TGFB1|EYA1|ITGA3|EGF|FN1|LIF|TRP73|GDF7|NCOR2|TGFBR3|CD27|ADNP|PPARD
22610	4.1419e-06	0.00060418	20	542	biological adhesion	COL24A1|VWF|AMIGO3|PCDHGB5|LAMB3|ITGA3|LAMA3|FN1|ATP1B2|PVR|CELSR2|CELSR3|RADIL|SOX9|PCDH1|PCDHA8|CD22|CD33|SDK2|PPARD
7155	4.1419e-06	0.00060418	20	542	cell adhesion	COL24A1|VWF|AMIGO3|PCDHGB5|LAMB3|ITGA3|LAMA3|FN1|ATP1B2|PVR|CELSR2|CELSR3|RADIL|SOX9|PCDH1|PCDHA8|CD22|CD33|SDK2|PPARD
60284	5.0061e-06	0.00060418	14	285	regulation of cell development	GH|NOTCH3|TGFB1|EYA1|ITGA3|ATN1|LIF|TRP73|GDF7|TGFBR3|SYNGAP1|EP300|ADNP|SOX9
9653	5.0855e-06	0.00060418	32	1185	anatomical structure morphogenesis	RARG|HLF|SYCP2|DLX6|HTR2B|TULP3|CELSR3|ZMIZ1|LEPR|ALX4|PLXNA1|EP300|SOX9|HES7|NTNG2|SEMA6A|ANGPT2|TGFB1|EYA1|EGF|FN1|LIF|TRP73|TBX5|ACVR2B|PAX2|GDF7|NCOR2|TGFBR3|FRAS1|COL4A1|NOX4
43067	5.1957e-06	0.00060418	22	648	regulation of programmed cell death	GH|RARG|TGFB1|EYA1|SP110|FN1|HTR2B|TRP73|NOD1|BRCA2|PAX2|HIPK2|MNT|SYNGAP1|ALX4|NOX4|CD27|ADNP|SOX9|PPARD|TNFRSF22|BIRC3
51239	5.2941e-06	0.00060418	30	1074	regulation of multicellular organismal process	NOTCH3|RARG|HLF|LAMA3|ATN1|HTR2B|IL20RB|TULP3|NOD1|PRL|TNFRSF13C|SYNGAP1|EP300|SOX9|TIGIT|GH|ANGPT2|TGFB1|EYA1|ITGA3|EGF|LIF|TRP73|GRIN2B|GDF7|TGFBR3|CD27|ADNP|GRID2IP|PPARD
9987	6.7553e-06	0.00072559	138	8923	cellular process	WIPF1|CRTC1|ATN1|ZBTB20|PVR|CELSR2|BACH2|CXCL15|CELSR3|MYLK4|SYNGAP1|TDO2|ZMIZ1|EP300|SOX9|STK32B|SLC12A8|HES7|SEMA6A|SP110|TRP73|ATP1B2|SYTL4|PHKA2|UPB1|INPP4A|LARS2|NEIL3|MAK|KCNQ1|ADNP|BCORL1|GRID2IP|NOTCH3|KMT2A|DLX6|LTBP4|LPL|ARHGAP17|PPP3R2|KCNMB1|PRKCZ2|ALX4|EIF4EBP2|RREB1|PCDHA8|SRGAP1|BPTF|BCL9L|NTNG2|XCR1|TGFB1|COL24A1|SETD1B|ST8SIA2|FN1|LIF|NR1D1|GRIN2B|GDF7|ARHGAP33|HAL|STAG3|WNK2|NOX…
6357	9.3981e-06	0.00095339	22	673	regulation of transcription from RNA polymerase II promoter	HES7|KDM6B|RARG|TGFB1|HLF|KMT2A|FUS|ATN1|LIF|TRP73|TBX5|PAX2|HIPK2|NCOR2|ZMIZ1|ALX4|EP300|SOX9|ARID2|TEAD1|PPARD|BPTF
10556	1.1424e-05	0.0010979	47	2165	regulation of macromolecule biosynthetic process	NOTCH3|RARG|HLF|KMT2A|CRTC1|DLX6|ATN1|ZBTB20|TNFRSF13C|BRCA2|CELSR2|BACH2|CHAF1B|MNT|ZMIZ1|ALX4|EIF4EBP2|EP300|MYBL2|SOX9|ARID2|RREB1|TEAD1|BPTF|BCL9L|HES7|KDM6B|TGFB1|EYA1|FUS|ACTN2|SP110|SETD1B|LIF|TRP73|NR1D1|TBX5|KLF3|PAX2|HIPK2|NCOR2|TGFBR3|PPP1R3E|CD27|ADNP|BCORL1|PPARD
42981	1.388e-05	0.0012311	21	639	regulation of apoptosis	GH|RARG|TGFB1|EYA1|SP110|FN1|HTR2B|TRP73|NOD1|BRCA2|HIPK2|MNT|SYNGAP1|ALX4|NOX4|CD27|ADNP|SOX9|PPARD|TNFRSF22|BIRC3
60541	1.4433e-05	0.0012311	9	127	respiratory system development	GH|RARG|ADAMTS2|HLF|LIF|TULP3|EP300|TBX5|ACVR2B
7507	1.4833e-05	0.0012311	12	233	heart development	NCOR2|TGFBR3|ZMIZ1|MAK|HTR2B|NOX4|EP300|SOX9|MOSPD3|TBX5|TEAD1|ACVR2B
45595	1.6365e-05	0.0012993	19	546	regulation of cell differentiation	GH|NOTCH3|RARG|TGFB1|EYA1|ITGA3|ATN1|LIF|TRP73|LPL|GDF7|NCOR2|TGFBR3|SYNGAP1|CD27|EP300|ADNP|SOX9|PPARD
48523	1.7623e-05	0.0013408	35	1441	negative regulation of cellular process	NOTCH3|RARG|KMT2A|ATN1|HTR2B|IL20RB|TULP3|BRCA2|SYNGAP1|SCIN|EIF4EBP2|EP300|SOX9|TIGIT|BPTF|HES7|KDM6B|ANGPT2|TGFB1|EYA1|ITGA3|FN1|LIF|TRP73|SYTL4|PAX2|HIPK2|NCOR2|TGFBR3|KCNQ1|NOX4|CD27|ADNP|GRID2IP|PPARD
45944	2.2508e-05	0.001644	16	415	positive regulation of transcription from RNA polymerase II promoter	RARG|TGFB1|HLF|KMT2A|FUS|LIF|TRP73|TBX5|PAX2|HIPK2|ZMIZ1|ALX4|EP300|SOX9|ARID2|TEAD1
7167	2.3781e-05	0.0016702	13	285	enzyme linked receptor protein signaling pathway	ANGPT2|TGFB1|EGF|INSRR|LTBP4|GRIN2B|LTBP1|ACVR2B|HIPK2|GDF7|TGFBR3|SYNGAP1|EIF4EBP2
7389	2.9532e-05	0.0019548	13	291	pattern specification process	HES7|RARG|KMT2A|EYA1|TULP3|TBX5|CELSR2|ACVR2B|HIPK2|SYNGAP1|ALX4|EP300|BPTF
50767	3.0914e-05	0.0019548	12	251	regulation of neurogenesis	GH|NOTCH3|SYNGAP1|TGFB1|EYA1|ITGA3|ATN1|LIF|TRP73|EP300|ADNP|GDF7
19222	3.1046e-05	0.0019548	57	2933	regulation of metabolic process	RARG|CRTC1|ATN1|HTR2B|ZBTB20|TNFRSF13C|BRCA2|CELSR2|BACH2|CHAF1B|ZMIZ1|LEPR|EP300|MYBL2|SOX9|ARID2|TEAD1|HES7|KDM6B|ITGA3|ACTN2|SP110|TRP73|PAX2|NCOR2|TGFBR3|KCNQ1|PPP1R3E|ADNP|XIST|BCORL1|MS4A1|PPARD|NOTCH3|HLF|KMT2A|DLX6|MNT|ALX4|EIF4EBP2|RREB1|BPTF|BCL9L|TGFB1|EYA1|PDE6H|FUS|EGF|SETD1B|LIF|NR1D1|TBX5|KLF3|ACVR2B|HIPK2|NOX4|CD27
60255	3.2679e-05	0.0019891	51	2526	regulation of macromolecule metabolic process	RARG|CRTC1|ATN1|ZBTB20|TNFRSF13C|BRCA2|CELSR2|BACH2|CHAF1B|ZMIZ1|EP300|MYBL2|SOX9|ARID2|TEAD1|HES7|KDM6B|ITGA3|ACTN2|SP110|TRP73|PAX2|NCOR2|TGFBR3|KCNQ1|PPP1R3E|ADNP|XIST|BCORL1|PPARD|NOTCH3|HLF|KMT2A|DLX6|MNT|ALX4|EIF4EBP2|RREB1|BPTF|BCL9L|TGFB1|EYA1|FUS|EGF|SETD1B|LIF|NR1D1|TBX5|KLF3|HIPK2|CD27
31326	4.0587e-05	0.0023907	47	2277	regulation of cellular biosynthetic process	NOTCH3|RARG|HLF|KMT2A|CRTC1|DLX6|ATN1|ZBTB20|TNFRSF13C|BRCA2|CELSR2|BACH2|CHAF1B|MNT|ZMIZ1|ALX4|EIF4EBP2|EP300|MYBL2|SOX9|ARID2|RREB1|TEAD1|BPTF|BCL9L|HES7|KDM6B|TGFB1|EYA1|FUS|ACTN2|SP110|SETD1B|LIF|TRP73|NR1D1|TBX5|KLF3|PAX2|HIPK2|NCOR2|TGFBR3|PPP1R3E|CD27|ADNP|BCORL1|PPARD
7178	4.2964e-05	0.0024516	7	83	transmembrane receptor protein serine/threonine kinase signaling pathway	TGFBR3|TGFB1|LTBP4|LTBP1|ACVR2B|HIPK2|GDF7
9790	4.435e-05	0.002454	21	692	embryonic development	HES7|RARG|HLF|KMT2A|EYA1|DLX6|HTR2B|LIF|TULP3|TBX5|BRCA2|GRIN2B|ACVR2B|PAX2|GDF7|NCOR2|TGFBR3|ZMIZ1|ALX4|EP300|BPTF
9887	4.8015e-05	0.0025668	20	643	organ morphogenesis	RARG|TGFB1|SYCP2|EYA1|DLX6|HTR2B|LIF|TULP3|TBX5|ACVR2B|PAX2|GDF7|NCOR2|TGFBR3|FRAS1|ZMIZ1|ALX4|PLXNA1|EP300|SOX9
10468	4.92e-05	0.0025668	46	2228	regulation of gene expression	NOTCH3|RARG|HLF|KMT2A|CRTC1|DLX6|ATN1|ZBTB20|CELSR2|BACH2|CHAF1B|MNT|ZMIZ1|ALX4|EIF4EBP2|EP300|MYBL2|SOX9|ARID2|RREB1|TEAD1|BPTF|BCL9L|HES7|KDM6B|TGFB1|EYA1|FUS|ITGA3|ACTN2|SP110|SETD1B|LIF|TRP73|NR1D1|TBX5|KLF3|PAX2|HIPK2|NCOR2|TGFBR3|KCNQ1|ADNP|XIST|BCORL1|PPARD
9889	5.1323e-05	0.0026032	47	2299	regulation of biosynthetic process	NOTCH3|RARG|HLF|KMT2A|CRTC1|DLX6|ATN1|ZBTB20|TNFRSF13C|BRCA2|CELSR2|BACH2|CHAF1B|MNT|ZMIZ1|ALX4|EIF4EBP2|EP300|MYBL2|SOX9|ARID2|RREB1|TEAD1|BPTF|BCL9L|HES7|KDM6B|TGFB1|EYA1|FUS|ACTN2|SP110|SETD1B|LIF|TRP73|NR1D1|TBX5|KLF3|PAX2|HIPK2|NCOR2|TGFBR3|PPP1R3E|CD27|ADNP|BCORL1|PPARD
31328	5.7795e-05	0.0027575	21	705	positive regulation of cellular biosynthetic process	RARG|TGFB1|HLF|KMT2A|FUS|ACTN2|LIF|TRP73|TNFRSF13C|TBX5|PAX2|HIPK2|ZMIZ1|ALX4|CD27|EP300|ADNP|SOX9|ARID2|TEAD1|PPARD
45449	5.879e-05	0.0027575	42	1979	regulation of transcription	NOTCH3|RARG|HLF|KMT2A|CRTC1|DLX6|ATN1|ZBTB20|CELSR2|BACH2|CHAF1B|MNT|ZMIZ1|ALX4|EP300|MYBL2|SOX9|ARID2|RREB1|TEAD1|BPTF|BCL9L|HES7|KDM6B|TGFB1|EYA1|FUS|ACTN2|SP110|SETD1B|LIF|TRP73|NR1D1|TBX5|KLF3|PAX2|HIPK2|NCOR2|TGFBR3|ADNP|BCORL1|PPARD
50794	5.9389e-05	0.0027575	102	6371	regulation of cellular process	CRTC1|ATN1|ZBTB20|PVR|CELSR2|BACH2|CELSR3|SYNGAP1|IL18RAP|ZMIZ1|GPR171|LEPR|EP300|SOX9|ARID2|HES7|ACTN2|SP110|TRP73|SYTL4|KCNQ1|PPP1R3E|RIN3|ADNP|BCORL1|GRID2IP|NOTCH3|KMT2A|DLX6|IL20RB|LPL|ARHGAP17|GPR82|OLFR628|SCIN|ALX4|EIF4EBP2|PLXNA1|RREB1|SRGAP1|BPTF|BCL9L|XCR1|TGFB1|FUS|SETD1B|FN1|LIF|NR1D1|GRIN2B|GDF7|ARHGAP33|NOX4|CD27|RADIL|CD22|RARG|HTR2B|PRL|TNFRSF13C|BRCA2|CHAF1B|MYBL2|FFAR1|TEAD1|KD…
60341	6.0404e-05	0.0027575	12	269	regulation of cellular localization	TGFB1|EGF|KCNQ1|HTR2B|LIF|EP300|FFAR1|SYTL4|GRIN2B|MS4A1|PPARD|CAPS2
51047	7.0888e-05	0.0031257	8	121	positive regulation of secretion	HTR2B|LIF|EP300|FFAR1|GRIN2B|MS4A1|PPARD|CAPS2
9891	7.1895e-05	0.0031257	21	716	positive regulation of biosynthetic process	RARG|TGFB1|HLF|KMT2A|FUS|ACTN2|LIF|TRP73|TNFRSF13C|TBX5|PAX2|HIPK2|ZMIZ1|ALX4|CD27|EP300|ADNP|SOX9|ARID2|TEAD1|PPARD
31323	7.5268e-05	0.0031963	53	2748	regulation of cellular metabolic process	RARG|CRTC1|ATN1|HTR2B|ZBTB20|TNFRSF13C|BRCA2|CELSR2|BACH2|CHAF1B|ZMIZ1|EP300|MYBL2|SOX9|ARID2|TEAD1|HES7|KDM6B|ACTN2|SP110|TRP73|PAX2|NCOR2|TGFBR3|PPP1R3E|ADNP|BCORL1|MS4A1|PPARD|NOTCH3|HLF|KMT2A|DLX6|MNT|ALX4|EIF4EBP2|RREB1|BPTF|BCL9L|TGFB1|EYA1|PDE6H|FUS|EGF|SETD1B|LIF|NR1D1|TBX5|KLF3|ACVR2B|HIPK2|NOX4|CD27
10557	7.7626e-05	0.0032215	20	666	positive regulation of macromolecule biosynthetic process	RARG|TGFB1|HLF|KMT2A|FUS|ACTN2|LIF|TRP73|TNFRSF13C|TBX5|PAX2|HIPK2|ZMIZ1|ALX4|CD27|EP300|SOX9|ARID2|TEAD1|PPARD
48519	8.8898e-05	0.0036073	36	1625	negative regulation of biological process	NOTCH3|RARG|KMT2A|ATN1|HTR2B|IL20RB|TULP3|BRCA2|SYNGAP1|SCIN|EIF4EBP2|EP300|SOX9|TIGIT|BPTF|HES7|KDM6B|ANGPT2|XCR1|TGFB1|EYA1|ITGA3|FN1|LIF|TRP73|SYTL4|PAX2|HIPK2|NCOR2|TGFBR3|KCNQ1|NOX4|CD27|ADNP|GRID2IP|PPARD
6355	9.1438e-05	0.0036297	29	1191	regulation of transcription, DNA-dependent	NOTCH3|RARG|HLF|KMT2A|DLX6|ATN1|CELSR2|BACH2|MNT|ZMIZ1|ALX4|EP300|SOX9|ARID2|TEAD1|BPTF|HES7|KDM6B|TGFB1|FUS|LIF|TRP73|NR1D1|TBX5|PAX2|HIPK2|NCOR2|ADNP|PPARD
10628	0.00010194	0.0039174	19	626	positive regulation of gene expression	RARG|TGFB1|HLF|KMT2A|FUS|ITGA3|ACTN2|LIF|TRP73|TBX5|PAX2|HIPK2|ZMIZ1|ALX4|EP300|SOX9|ARID2|TEAD1|PPARD
45893	0.00010298	0.0039174	16	472	positive regulation of transcription, DNA-dependent	RARG|TGFB1|HLF|KMT2A|FUS|LIF|TRP73|TBX5|PAX2|HIPK2|ZMIZ1|ALX4|EP300|SOX9|ARID2|TEAD1
45664	0.00011014	0.0039775	10	203	regulation of neuron differentiation	NOTCH3|SYNGAP1|EYA1|ITGA3|ATN1|LIF|TRP73|EP300|ADNP|GDF7
51254	0.00011075	0.0039775	16	475	positive regulation of RNA metabolic process	RARG|TGFB1|HLF|KMT2A|FUS|LIF|TRP73|TBX5|PAX2|HIPK2|ZMIZ1|ALX4|EP300|SOX9|ARID2|TEAD1
51046	0.00011109	0.0039775	11	244	regulation of secretion	EGF|KCNQ1|HTR2B|LIF|EP300|FFAR1|SYTL4|GRIN2B|MS4A1|PPARD|CAPS2
44093	0.0001208	0.0041251	14	381	positive regulation of molecular function	TGFB1|PDE6H|EGF|FN1|HTR2B|TRP73|NOD1|ACVR2B|HIPK2|TGFBR3|EP300|ADNP|MS4A1|BRD4
51252	0.00012165	0.0041251	29	1211	regulation of RNA metabolic process	NOTCH3|RARG|HLF|KMT2A|DLX6|ATN1|CELSR2|BACH2|MNT|ZMIZ1|ALX4|EP300|SOX9|ARID2|TEAD1|BPTF|HES7|KDM6B|TGFB1|FUS|LIF|TRP73|NR1D1|TBX5|PAX2|HIPK2|NCOR2|ADNP|PPARD
65007	0.00012199	0.0041251	110	7123	biological regulation	CRTC1|ATN1|ZBTB20|PVR|CELSR2|BACH2|CELSR3|SYNGAP1|IL18RAP|ZMIZ1|GPR171|LEPR|EP300|SOX9|ARID2|HES7|ACTN2|SP110|TRP73|SYTL4|KCNQ1|PPP1R3E|RIN3|ADNP|XIST|BCORL1|GRID2IP|NOTCH3|KMT2A|DLX6|LTBP4|IL20RB|LPL|ARHGAP17|GPR82|OLFR628|SCIN|ALX4|EIF4EBP2|PLXNA1|RREB1|SRGAP1|BPTF|BCL9L|XCR1|TGFB1|FUS|SETD1B|FN1|LIF|NR1D1|GRIN2B|GDF7|ARHGAP33|NOX4|CD27|RADIL|CD22|RARG|ALAS2|HTR2B|PRL|TNFRSF13C|BRCA2|CHAF1B|MYB…
23052	0.00013057	0.0043348	67	3816	signaling	RARG|HTR2B|PRL|BRCA2|PVR|CELSR2|CELSR3|ADAMTS2|SYNGAP1|IL18RAP|GPR171|LEPR|EP300|FFAR1|DLGAP2|HES7|CR2|SEMA6A|ITGA3|INSRR|TRP73|SYN3|APBB1IP|CD200R3|CSF2RB2|TGFBR3|CD200R2|ANGPTL7|ADAM4|ANGPTL2|RIN3|ADNP|MS4A1|GRID2IP|PPARD|TNFRSF22|NOTCH3|HLF|LTBP4|IL20RB|TULP3|ARHGAP17|GPR82|LTBP1|OLFR628|OLFR56|CXCR2|EIF4EBP2|PLXNA1|SRGAP1|GH|ANGPT2|XCR1|TGFB1|PDE6H|EGF|LIF|GRIN2B|ACVR2B|HIPK2|GDF7|ARHGAP33|BC…
7179	0.00013302	0.0043374	5	44	transforming growth factor beta receptor signaling pathway	TGFBR3|TGFB1|LTBP4|LTBP1|HIPK2
45941	0.00013921	0.0044597	18	588	positive regulation of transcription	RARG|TGFB1|HLF|KMT2A|FUS|ACTN2|LIF|TRP73|TBX5|PAX2|HIPK2|ZMIZ1|ALX4|EP300|SOX9|ARID2|TEAD1|PPARD
45935	0.00014387	0.0045294	19	643	positive regulation of nucleobase, nucleoside, nucleotide and nucleic acid metabolic process	RARG|TGFB1|HLF|KMT2A|FUS|ACTN2|LIF|TRP73|TBX5|PAX2|HIPK2|ZMIZ1|ALX4|EP300|ADNP|SOX9|ARID2|TEAD1|PPARD
35295	0.00014654	0.0045354	13	341	tube development	GH|TGFB1|HLF|EYA1|EGF|LIF|TULP3|TBX5|ACVR2B|PAX2|GDF7|ADAMTS2|EP300
6952	0.00015865	0.0048281	15	440	defense response	KDM6B|CR2|TGFB1|SP110|SAA4|FN1|TRP73|IL20RB|NOD1|GRIN2B|CXCL15|PPP3R2|IL18RAP|OLFR56|MS4A1
10604	0.00016809	0.0050316	22	818	positive regulation of macromolecule metabolic process	RARG|TGFB1|HLF|KMT2A|FUS|ITGA3|ACTN2|LIF|TRP73|TNFRSF13C|TBX5|PAX2|HIPK2|ZMIZ1|ALX4|CD27|EP300|ADNP|SOX9|ARID2|TEAD1|PPARD
9888	0.00017868	0.0052623	20	709	tissue development	RARG|ANGPT2|TGFB1|EYA1|DLX6|HTR2B|LIF|TULP3|TBX5|ACVR2B|PAX2|GDF7|TGFBR3|ADAMTS2|FRAS1|PLXNA1|EP300|SOX9|PPARD|BPTF
51173	0.00021611	0.0062639	19	664	positive regulation of nitrogen compound metabolic process	RARG|TGFB1|HLF|KMT2A|FUS|ACTN2|LIF|TRP73|TBX5|PAX2|HIPK2|ZMIZ1|ALX4|EP300|ADNP|SOX9|ARID2|TEAD1|PPARD
7569	0.00022578	0.0064416	4	27	cell aging	MNT|ZMIZ1|NOX4|BRCA2
31325	0.00025517	0.0071682	22	843	positive regulation of cellular metabolic process	RARG|TGFB1|HLF|KMT2A|FUS|ACTN2|LIF|TRP73|TNFRSF13C|TBX5|PAX2|HIPK2|ZMIZ1|ALX4|NOX4|CD27|EP300|ADNP|SOX9|ARID2|TEAD1|PPARD
50789	0.00026564	0.0073495	103	6696	regulation of biological process	CRTC1|ATN1|ZBTB20|PVR|CELSR2|BACH2|CELSR3|SYNGAP1|IL18RAP|ZMIZ1|GPR171|LEPR|EP300|SOX9|ARID2|HES7|ACTN2|SP110|TRP73|SYTL4|KCNQ1|PPP1R3E|RIN3|ADNP|XIST|BCORL1|GRID2IP|NOTCH3|KMT2A|DLX6|IL20RB|LPL|ARHGAP17|GPR82|OLFR628|SCIN|ALX4|EIF4EBP2|PLXNA1|RREB1|SRGAP1|BPTF|BCL9L|XCR1|TGFB1|FUS|SETD1B|FN1|LIF|NR1D1|GRIN2B|GDF7|ARHGAP33|NOX4|CD27|RADIL|CD22|RARG|HTR2B|PRL|TNFRSF13C|BRCA2|CHAF1B|MYBL2|FFAR1|TEA…
9893	0.00028746	0.0078343	23	909	positive regulation of metabolic process	RARG|TGFB1|HLF|KMT2A|FUS|ITGA3|ACTN2|LIF|TRP73|TNFRSF13C|TBX5|PAX2|HIPK2|ZMIZ1|ALX4|NOX4|CD27|EP300|ADNP|SOX9|ARID2|TEAD1|PPARD
30324	0.00029991	0.0080019	7	113	lung development	GH|ADAMTS2|HLF|LIF|EP300|TBX5|ACVR2B
3002	0.00030237	0.0080019	10	230	regionalization	HES7|RARG|KMT2A|ALX4|TULP3|EP300|CELSR2|ACVR2B|HIPK2|BPTF
30323	0.00033381	0.0087076	7	115	respiratory tube development	GH|ADAMTS2|HLF|LIF|EP300|TBX5|ACVR2B
43388	0.00035337	0.0090881	5	54	positive regulation of DNA binding	TGFBR3|TGFB1|EP300|BRD4|HIPK2
19219	0.00036761	0.0093231	43	2224	regulation of nucleobase, nucleoside, nucleotide and nucleic acid metabolic process	NOTCH3|RARG|HLF|KMT2A|CRTC1|DLX6|ATN1|ZBTB20|BRCA2|CELSR2|BACH2|CHAF1B|MNT|ZMIZ1|ALX4|EP300|MYBL2|SOX9|ARID2|RREB1|TEAD1|BPTF|BCL9L|HES7|KDM6B|TGFB1|EYA1|FUS|ACTN2|SP110|SETD1B|LIF|TRP73|NR1D1|TBX5|KLF3|PAX2|HIPK2|NCOR2|TGFBR3|ADNP|BCORL1|PPARD
2009	0.00040939	0.01024	10	239	morphogenesis of an epithelium	RARG|FRAS1|TGFB1|EYA1|PLXNA1|TULP3|SOX9|TBX5|PAX2|GDF7
51171	0.00047203	0.011648	43	2251	regulation of nitrogen compound metabolic process	NOTCH3|RARG|HLF|KMT2A|CRTC1|DLX6|ATN1|ZBTB20|BRCA2|CELSR2|BACH2|CHAF1B|MNT|ZMIZ1|ALX4|EP300|MYBL2|SOX9|ARID2|RREB1|TEAD1|BPTF|BCL9L|HES7|KDM6B|TGFB1|EYA1|FUS|ACTN2|SP110|SETD1B|LIF|TRP73|NR1D1|TBX5|KLF3|PAX2|HIPK2|NCOR2|TGFBR3|ADNP|BCORL1|PPARD
1890	0.00051656	0.012577	6	89	placenta development	HLF|VWF|LIF|PPARD|BIRC3|BPTF
9952	0.00054478	0.013089	8	163	anterior/posterior pattern formation	HES7|RARG|KMT2A|ALX4|EP300|ACVR2B|HIPK2|BPTF
43009	0.00057989	0.013581	14	445	chordate embryonic development	HES7|HLF|EYA1|LIF|TULP3|BRCA2|GRIN2B|GDF7|NCOR2|TGFBR3|ZMIZ1|ALX4|EP300|BPTF
32940	0.00058012	0.013581	9	206	secretion by cell	LTBP4|CD27|ARHGAP17|FFAR1|SYN3|SYTL4|MS4A1|ACVR2B|CAPS2
42127	0.00059441	0.013739	18	664	regulation of cell proliferation	RARG|TGFB1|KMT2A|EGF|DLX6|HTR2B|LIF|IL20RB|PRL|TNFRSF13C|PAX2|HIPK2|TGFBR3|ZMIZ1|NOX4|AY036118|SOX9|PPARD
51099	0.00062345	0.01423	5	61	positive regulation of binding	TGFBR3|TGFB1|EP300|BRD4|HIPK2
48568	0.00063731	0.014367	10	253	embryonic organ development	RARG|HLF|KMT2A|EYA1|DLX6|LIF|ALX4|TULP3|PAX2|BPTF
9792	0.00064654	0.014397	14	450	embryonic development ending in birth or egg hatching	HES7|HLF|EYA1|LIF|TULP3|BRCA2|GRIN2B|GDF7|NCOR2|TGFBR3|ZMIZ1|ALX4|EP300|BPTF
22008	0.0007058	0.015528	18	674	neurogenesis	GH|NOTCH3|NTNG2|SEMA6A|TGFB1|EYA1|ITGA3|ATN1|LIF|TRP73|TULP3|NAV1|CELSR3|GDF7|SYNGAP1|EP300|ADNP|SOX9
10720	0.00073034	0.015684	6	95	positive regulation of cell development	GH|TGFB1|LIF|TRP73|EP300|ADNP
46903	0.00074061	0.015684	10	258	secretion	TRP73|LTBP4|CD27|ARHGAP17|FFAR1|SYN3|SYTL4|MS4A1|ACVR2B|CAPS2
51179	0.00074508	0.015684	48	2657	localization	WIPF1|KCNC3|ATP10D|HTR2B|LTBP4|SLC2A2|ARHGAP17|PRL|BRCA2|PVR|CXCL15|KCNMB1|CNGA3|SLC17A8|FFAR1|SLC25A23|SRGAP1|SLC12A8|SLC13A1|GH|SEMA6A|XCR1|CHRNB3|TGFB1|ITGA3|APOC4|TRP73|NAV1|ATP1B2|NAV2|SYN3|SYTL4|GRIN2B|ACVR2B|TPCN2|KCTD6|SYT17|ARHGAP33|FRAS1|MLPH|KCNQ1|CHMP4C|SLC29A4|CD27|MS4A1|SLC29A3|PPARD|CAPS2
45078	0.00074725	0.015684	2	4	positive regulation of interferon-gamma biosynthetic process	CD27|TNFRSF13C
48729	0.00076133	0.015798	11	306	tissue morphogenesis	TGFBR3|RARG|FRAS1|TGFB1|EYA1|PLXNA1|TULP3|SOX9|TBX5|PAX2|GDF7
43408	0.00083438	0.017119	7	134	regulation of MAPKKK cascade	SYNGAP1|LEPR|LIF|TRP73|CD27|NOD1|GRIN2B
30154	0.00084678	0.01718	34	1696	cell differentiation	NOTCH3|ALAS2|HLF|DLX6|ATN1|HTR2B|TULP3|BRCA2|PVR|CELSR3|SYNGAP1|ZMIZ1|EP300|SOX9|GH|NTNG2|SEMA6A|ANGPT2|TGFB1|EYA1|LAMB3|ITGA3|LIF|TRP73|NAV1|PAX2|GDF7|NCOR2|TGFBR3|MLPH|NOX4|ADNP|TBATA|PPARD
122	0.00085732	0.017203	10	263	negative regulation of transcription from RNA polymerase II promoter	HES7|NCOR2|KDM6B|RARG|TGFB1|ATN1|PAX2|PPARD|HIPK2|BPTF
48699	0.00092777	0.018414	17	633	generation of neurons	GH|NOTCH3|NTNG2|SEMA6A|TGFB1|EYA1|ITGA3|ATN1|LIF|TRP73|TULP3|NAV1|CELSR3|GDF7|SYNGAP1|EP300|ADNP
1763	0.00095021	0.018495	7	137	morphogenesis of a branching structure	TGFB1|EYA1|EGF|PLXNA1|SOX9|PAX2|GDF7
32147	0.00095804	0.018495	5	67	activation of protein kinase activity	EGF|HTR2B|ADNP|MS4A1|ACVR2B
65009	0.00096703	0.018495	21	871	regulation of molecular function	TGFB1|PDE6H|ACTN2|EGF|FN1|HTR2B|TRP73|NOD1|ACVR2B|HIPK2|ARHGAP33|TGFBR3|SYNGAP1|MLPH|LEPR|EP300|ADNP|SRGAP1|MS4A1|PPARD|BRD4
7399	0.00097235	0.018495	23	994	nervous system development	GH|NOTCH3|NTNG2|SEMA6A|TGFB1|AMIGO3|EYA1|ITGA3|ATN1|LIF|TRP73|TULP3|NAV1|BRCA2|CELSR3|GDF7|NCOR2|SYNGAP1|EP300|ADNP|SOX9|PPARD|BPTF
45596	0.0010176	0.019156	9	223	negative regulation of cell differentiation	NCOR2|TGFBR3|NOTCH3|RARG|SYNGAP1|TGFB1|LIF|TRP73|SOX9
2376	0.0010828	0.019978	18	700	immune system process	ALAS2|CR2|TGFB1|HLF|KMT2A|SP110|LIF|IL20RB|OAS1B|TNFRSF13C|CRIP3|BRCA2|CXCL15|TGFBR3|IL18RAP|CD27|AY036118|MS4A1
6954	0.0010831	0.019978	9	225	inflammatory response	KDM6B|CR2|TGFB1|SAA4|FN1|TRP73|IL20RB|MS4A1|CXCL15
51093	0.0011054	0.020156	10	272	negative regulation of developmental process	NCOR2|TGFBR3|NOTCH3|RARG|SYNGAP1|ANGPT2|TGFB1|LIF|TRP73|SOX9
51098	0.0011149	0.020156	6	103	regulation of binding	TGFBR3|TGFB1|EP300|ADNP|BRD4|HIPK2
10522	0.0011993	0.021469	3	19	regulation of calcium ion transport into cytosol	TGFB1|FFAR1|MS4A1
60389	0.0012361	0.021915	2	5	pathway-restricted SMAD protein phosphorylation	TGFBR3|TGFB1
48869	0.0012918	0.02263	34	1739	cellular developmental process	NOTCH3|ALAS2|HLF|DLX6|ATN1|HTR2B|TULP3|BRCA2|PVR|CELSR3|SYNGAP1|ZMIZ1|EP300|SOX9|GH|NTNG2|SEMA6A|ANGPT2|TGFB1|EYA1|LAMB3|ITGA3|LIF|TRP73|NAV1|PAX2|GDF7|NCOR2|TGFBR3|MLPH|NOX4|ADNP|TBATA|PPARD
3006	0.0013013	0.02263	10	278	reproductive developmental process	RARG|TGFB1|SYCP2|INSRR|LIF|SOX9|BRCA2|PVR|TBATA|GDF7
32501	0.0014828	0.025544	72	4553	multicellular organismal process	RARG|ALAS2|SYCP2|ATN1|HTR2B|PRL|BRCA2|PVR|CELSR2|CXCL15|CELSR3|ADAMTS2|SYNGAP1|ZMIZ1|LEPR|EP300|CNGA3|SOX9|TEAD1|HES7|SEMA6A|VWF|ITGA3|ACTN2|INSRR|TRP73|NAV1|SYN3|PAX2|NCOR2|TGFBR3|COL4A1|MAK|ADNP|MS4A1|PPARD|BIRC3|NOTCH3|HLF|KMT2A|AMIGO3|DLX6|IL20RB|TULP3|MOSPD3|OLFR628|PPP3R2|OLFR56|ALX4|PLXNA1|AY036118|SLC17A8|BPTF|GH|NTNG2|ANGPT2|TGFB1|EYA1|PDE6H|EGF|FN1|LIF|TBX5|GRIN2B|ACVR2B|HIPK2|GDF7|FRAS…
8284	0.001522	0.025973	12	385	positive regulation of cell proliferation	TGFB1|ZMIZ1|EGF|DLX6|HTR2B|LIF|AY036118|PRL|TNFRSF13C|PAX2|PPARD|HIPK2
60429	0.0015374	0.025993	11	334	epithelium development	RARG|FRAS1|TGFB1|EYA1|DLX6|PLXNA1|TULP3|SOX9|TBX5|PAX2|GDF7
10627	0.0015684	0.026275	8	192	regulation of intracellular protein kinase cascade	SYNGAP1|LEPR|LIF|TRP73|CD27|NOD1|PRL|GRIN2B
45860	0.001606	0.026659	7	150	positive regulation of protein kinase activity	PDE6H|EGF|HTR2B|TRP73|ADNP|MS4A1|ACVR2B
48872	0.0016384	0.026952	6	111	homeostasis of number of cells	TGFBR3|ALAS2|TGFB1|HLF|IL20RB|TNFRSF13C
6350	0.0016765	0.027333	31	1562	transcription	NOTCH3|RARG|HLF|KMT2A|CRTC1|ZBTB20|BACH2|CHAF1B|MNT|POLR2A|ZMIZ1|ALX4|MYBL2|SOX9|RREB1|TEAD1|BCL9L|HES7|EYA1|SP110|SETD1B|TRP73|NR1D1|TBX5|KLF3|PAX2|HIPK2|NCOR2|ADNP|BCORL1|PPARD
45892	0.0017681	0.028406	11	340	negative regulation of transcription, DNA-dependent	HES7|NCOR2|KDM6B|RARG|TGFB1|ATN1|SOX9|PAX2|PPARD|HIPK2|BPTF
80090	0.0017769	0.028406	46	2624	regulation of primary metabolic process	NOTCH3|RARG|HLF|KMT2A|CRTC1|DLX6|ATN1|ZBTB20|BRCA2|CELSR2|BACH2|CHAF1B|MNT|ZMIZ1|ALX4|EIF4EBP2|EP300|MYBL2|SOX9|ARID2|RREB1|TEAD1|BPTF|BCL9L|HES7|KDM6B|TGFB1|EYA1|FUS|ACTN2|SP110|EGF|SETD1B|LIF|TRP73|NR1D1|TBX5|KLF3|PAX2|HIPK2|NCOR2|TGFBR3|PPP1R3E|ADNP|BCORL1|PPARD
50678	0.001789	0.028406	5	77	regulation of epithelial cell proliferation	TGFBR3|TGFB1|DLX6|PRL|PPARD
45072	0.0018404	0.028609	2	6	regulation of interferon-gamma biosynthetic process	CD27|TNFRSF13C
10717	0.0018404	0.028609	2	6	regulation of epithelial to mesenchymal transition	TGFBR3|TGFB1
7140	0.0018589	0.028609	3	22	male meiosis	SYCP2|STAG3|BRCA2
10942	0.0018696	0.028609	10	292	positive regulation of cell death	RARG|TGFB1|SP110|TRP73|NOX4|CD27|NOD1|BRCA2|GRIN2B|HIPK2
51253	0.0018936	0.028609	11	343	negative regulation of RNA metabolic process	HES7|NCOR2|KDM6B|RARG|TGFB1|ATN1|SOX9|PAX2|PPARD|HIPK2|BPTF
32879	0.0018958	0.028609	17	677	regulation of localization	XCR1|TGFB1|ITGA3|EGF|LAMA3|HTR2B|LIF|SYTL4|GRIN2B|TGFBR3|KCNQ1|NOX4|EP300|FFAR1|MS4A1|PPARD|CAPS2
6950	0.0019647	0.02935	26	1244	response to stress	HLF|SAA4|IL20RB|NOD1|BRCA2|CXCL15|CHAF1B|PPP3R2|IL18RAP|OLFR56|EP300|KDM6B|POLQ|CR2|TGFB1|VWF|EYA1|SP110|FN1|TRP73|GRIN2B|HIPK2|NEIL3|MS4A1|PPARD|BIRC3
51234	0.0019771	0.02935	42	2349	establishment of localization	WIPF1|KCNC3|ATP10D|HTR2B|LTBP4|SLC2A2|ARHGAP17|PRL|BRCA2|KCNMB1|CNGA3|SLC17A8|FFAR1|SLC25A23|SLC12A8|SLC13A1|GH|XCR1|CHRNB3|TGFB1|APOC4|TRP73|ATP1B2|NAV2|SYN3|SYTL4|GRIN2B|ACVR2B|TPCN2|KCTD6|SYT17|ARHGAP33|FRAS1|MLPH|KCNQ1|CHMP4C|SLC29A4|CD27|MS4A1|SLC29A3|PPARD|CAPS2
33674	0.0022354	0.032918	7	159	positive regulation of kinase activity	PDE6H|EGF|HTR2B|TRP73|ADNP|MS4A1|ACVR2B
48732	0.0024325	0.035534	8	206	gland development	RARG|TGFB1|EGF|PLXNA1|SOX9|PRL|BRCA2|GDF7
8283	0.0024804	0.03579	9	254	cell proliferation	NCOR2|TGFBR3|GH|TGFB1|CD27|SOX9|CRIP3|BRCA2|PPARD
51101	0.0024892	0.03579	5	83	regulation of DNA binding	TGFBR3|TGFB1|EP300|BRD4|HIPK2
51094	0.0025242	0.03601	11	356	positive regulation of developmental process	GH|ANGPT2|TGFB1|LIF|TRP73|CD27|EP300|LPL|ADNP|PPARD|GDF7
43069	0.0026237	0.036902	10	306	negative regulation of programmed cell death	SYNGAP1|EYA1|FN1|HTR2B|TRP73|CD27|ADNP|PAX2|PPARD|HIPK2
50896	0.0026272	0.036902	44	2531	response to stimulus	HLF|SAA4|HTR2B|IL20RB|NOD1|OAS1B|BRCA2|CXCL15|CHAF1B|SYNGAP1|PPP3R2|IL18RAP|OLFR56|KCNMB1|CXCR2|LEPR|EIF4EBP2|EP300|CNGA3|KDM6B|GH|POLQ|CR2|XCR1|TGFB1|VWF|EYA1|PDE6H|ITGA3|SP110|FN1|LIF|TRP73|GRIN2B|ACVR2B|HIPK2|NEIL3|KCNQ1|CD27|ADNP|MS4A1|PPARD|BIRC3|PLEC
51347	0.002659	0.037064	7	164	positive regulation of transferase activity	PDE6H|EGF|HTR2B|TRP73|ADNP|MS4A1|ACVR2B
40007	0.0027376	0.037792	8	210	growth	TGFBR3|TGFB1|ZMIZ1|SOX9|BRCA2|ACVR2B|PPARD|GDF7
45597	0.0027527	0.037792	9	258	positive regulation of cell differentiation	GH|TGFB1|LIF|TRP73|CD27|EP300|LPL|ADNP|GDF7
10647	0.0028974	0.039237	9	260	positive regulation of cell communication	TGFBR3|PDE6H|LEPR|LIF|CD27|NOD1|PRL|GRIN2B|PPARD
35468	0.0029009	0.039237	8	212	positive regulation of signaling pathway	TGFBR3|PDE6H|LEPR|LIF|CD27|NOD1|PRL|PPARD
6810	0.0029783	0.039988	41	2330	transport	WIPF1|KCNC3|ATP10D|HTR2B|LTBP4|SLC2A2|ARHGAP17|PRL|KCNMB1|CNGA3|SLC17A8|FFAR1|SLC25A23|SLC12A8|SLC13A1|GH|XCR1|CHRNB3|TGFB1|APOC4|TRP73|ATP1B2|NAV2|SYN3|SYTL4|GRIN2B|ACVR2B|TPCN2|KCTD6|SYT17|ARHGAP33|FRAS1|MLPH|KCNQ1|CHMP4C|SLC29A4|CD27|MS4A1|SLC29A3|PPARD|CAPS2
50769	0.0030547	0.040714	5	87	positive regulation of neurogenesis	GH|LIF|TRP73|EP300|ADNP
16043	0.0031259	0.041362	36	1978	cellular component organization	HLF|KMT2A|WIPF1|LAMA3|HTR2B|ARHGAP17|BRCA2|CELSR3|ADAMTS2|SYNGAP1|ZMIZ1|PRKCZ2|EP300|UTY|SOX9|BPTF|KDM6B|NTNG2|SEMA6A|TGFB1|EYA1|SETD1B|FN1|LIF|TRP73|NAV1|GRIN2B|PAX2|GDF7|TGFBR3|STAG3|MT-RNR1|NOX4|BCORL1|GRID2IP|BIRC3
60548	0.0032983	0.042074	10	316	negative regulation of cell death	SYNGAP1|EYA1|FN1|HTR2B|TRP73|CD27|ADNP|PAX2|PPARD|HIPK2
9611	0.003315	0.042074	11	369	response to wounding	KDM6B|CR2|TGFB1|VWF|SAA4|FN1|TRP73|IL20RB|MS4A1|CXCL15|PPARD
10558	0.003352	0.042074	13	480	negative regulation of macromolecule biosynthetic process	HES7|KDM6B|RARG|TGFB1|ATN1|BRCA2|PAX2|HIPK2|NCOR2|EIF4EBP2|SOX9|PPARD|BPTF
16337	0.0033525	0.042074	7	171	cell-cell adhesion	AMIGO3|LAMA3|SOX9|PCDH1|PVR|CELSR2|CELSR3
32965	0.0033846	0.042074	2	8	regulation of collagen biosynthetic process	EP300|PPARD
10712	0.0033846	0.042074	2	8	regulation of collagen metabolic process	EP300|PPARD
32331	0.0033846	0.042074	2	8	negative regulation of chondrocyte differentiation	RARG|SOX9
34329	0.0033871	0.042074	3	27	cell junction assembly	LAMA3|FN1|PRKCZ2
10976	0.0033871	0.042074	3	27	positive regulation of neuron projection development	ITGA3|LIF|ADNP
10629	0.0034712	0.042731	13	482	negative regulation of gene expression	HES7|KDM6B|RARG|TGFB1|ATN1|PAX2|HIPK2|NCOR2|KCNQ1|ADNP|SOX9|PPARD|BPTF
9892	0.0034868	0.042731	16	658	negative regulation of metabolic process	HES7|KDM6B|RARG|TGFB1|ATN1|BRCA2|PAX2|HIPK2|NCOR2|KCNQ1|EIF4EBP2|EP300|ADNP|SOX9|PPARD|BPTF
22612	0.0035356	0.043041	5	90	gland morphogenesis	RARG|TGFB1|PLXNA1|SOX9|GDF7
6812	0.0037392	0.045217	14	544	cation transport	SLC13A1|XCR1|KCNC3|ATP10D|ATP1B2|NAV2|GRIN2B|TPCN2|KCTD6|KCNMB1|KCNQ1|CNGA3|SLC17A8|SLC12A8
22414	0.0039799	0.047811	15	607	reproductive process	RARG|TGFB1|SYCP2|INSRR|LIF|PRL|BRCA2|PVR|GDF7|ADAMTS2|PPP3R2|ZMIZ1|SOX9|TBATA|PPARD
10769	0.0040687	0.048387	5	93	regulation of cell morphogenesis involved in differentiation	TGFBR3|SYNGAP1|TGFB1|EP300|ADNP
10605	0.004101	0.048387	15	609	negative regulation of macromolecule metabolic process	HES7|KDM6B|RARG|TGFB1|ATN1|BRCA2|PAX2|HIPK2|NCOR2|KCNQ1|EIF4EBP2|ADNP|SOX9|PPARD|BPTF
65008	0.0041073	0.048387	26	1315	regulation of biological quality	ALAS2|HLF|LTBP4|IL20RB|TNFRSF13C|BRCA2|SYNGAP1|SCIN|EP300|FFAR1|XCR1|TGFB1|VWF|FN1|TRP73|SYN3|GRIN2B|ACVR2B|NCOR2|TGFBR3|KCNQ1|NOX4|ADNP|RDH1|GRID2IP|PPARD
3	0.0041627	0.048725	15	610	reproduction	RARG|TGFB1|SYCP2|INSRR|LIF|PRL|BRCA2|PVR|GDF7|ADAMTS2|PPP3R2|ZMIZ1|SOX9|TBATA|PPARD
31327	0.0041898	0.04873	13	493	negative regulation of cellular biosynthetic process	HES7|KDM6B|RARG|TGFB1|ATN1|BRCA2|PAX2|HIPK2|NCOR2|EIF4EBP2|SOX9|PPARD|BPTF
31100	0.0043193	0.049918	2	9	organ regeneration	TGFB1|LIF
[truncated: 205 more columns]
