# Supplementary material for: The Spinal Transcriptome after Cortical Stroke: In Search of Molecular Factors Regulating Spontaneous Recovery in the Spinal Cord
Source: J Neurosci. 2019 Jun 12;39(24):4714–26. doi: 10.1523/JNEUROSCI.2571-18.2019 (PMC6561692; doi:10.1523/JNEUROSCI.2571-18.2019)
Supplement: Figure 4-3 [file zns999191684so3.xlsx]

## Sheet: EarlyUp_New
Early upregulated genes
ontology: namespace
curator: bingo
Selected ontology file : bundle://166.0:1/data/GO_Biological_Process
Selected annotation file : bundle://166.0:1/data/M_musculus_default
Discarded evidence codes :
Overrepresentation
Selected statistical test : Hypergeometric test
Selected correction : Benjamini & Hochberg False Discovery Rate (FDR) correction
Selected significance level : 0.05
Testing option : Use whole annotation as reference set
The selected cluster :
C1QB	MT-ND6	CSF1R	GM20605	C1QA	GRN	LIN37	FCRLS	LYZ2	TREM2	IFI30	CYR61	C4B	CYTH4	GPNMB	OLFML3	CLEC7A	ITGAX	1110017D15RIK	CD52	CD74	CTLA2B	AFAP1L2	LAG3	AU020206	TMEM176A	LY86	LAPTM5	MRPL47	FOS	WDR54	MPEG1	GFAP	FCGR3	PTPN6	DOCK2	FCGR2B	TRMT61B	C1QC
No annotations were retrieved for the following entities:
GM20605	CD52	FCRLS	MPEG1
GO-ID	p-value	corr p-value	# SDEGs	# genes in Go-ID	Description	Genes in test set
2449	2.4466e-14	1.4582e-11	8	73	lymphocyte mediated immunity	C1QB|C4B|C1QA|CD74|FCGR3|PTPN6|FCGR2B|C1QC
2443	1.5239e-13	4.5412e-11	8	91	leukocyte mediated immunity	C1QB|C4B|C1QA|CD74|FCGR3|PTPN6|FCGR2B|C1QC
2682	4.2965e-13	8.5358e-11	11	372	regulation of immune system process	C1QB|C4B|CSF1R|C1QA|CD74|LAG3|FCGR3|CLEC7A|PTPN6|FCGR2B|C1QC
16064	6.484e-13	9.6612e-11	7	59	immunoglobulin mediated immune response	C1QB|C4B|C1QA|CD74|FCGR3|FCGR2B|C1QC
19724	8.2779e-13	9.8672e-11	7	61	B cell mediated immunity	C1QB|C4B|C1QA|CD74|FCGR3|FCGR2B|C1QC
2252	2.3325e-12	2.2526e-10	8	127	immune effector process	C1QB|C4B|C1QA|CD74|FCGR3|PTPN6|FCGR2B|C1QC
6952	2.6457e-12	2.2526e-10	11	440	defense response	C1QB|C4B|C1QA|CD74|FCGR3|CLEC7A|LYZ2|LY86|PTPN6|FCGR2B|C1QC
50776	4.433e-12	3.2285e-10	9	221	regulation of immune response	C1QB|C4B|C1QA|LAG3|FCGR3|CLEC7A|PTPN6|FCGR2B|C1QC
2250	5.4169e-12	3.2285e-10	7	79	adaptive immune response	C1QB|C4B|C1QA|CD74|FCGR3|FCGR2B|C1QC
2460	5.4169e-12	3.2285e-10	7	79	adaptive immune response based on somatic recombination of immune receptors built from immunoglobulin superfamily domains	C1QB|C4B|C1QA|CD74|FCGR3|FCGR2B|C1QC
6955	8.4505e-12	4.2236e-10	10	351	immune response	C1QB|C4B|C1QA|CD74|FCGR3|CLEC7A|LY86|PTPN6|FCGR2B|C1QC
50778	8.5038e-12	4.2236e-10	8	149	positive regulation of immune response	C1QB|C4B|C1QA|LAG3|FCGR3|CLEC7A|PTPN6|C1QC
2684	9.6446e-12	4.4217e-10	9	241	positive regulation of immune system process	C1QB|C4B|C1QA|CD74|LAG3|FCGR3|CLEC7A|PTPN6|C1QC
2376	1.819e-11	7.7438e-10	12	700	immune system process	C1QB|C4B|C1QA|CD74|FCGR3|CLEC7A|LY86|PTPN6|IFI30|DOCK2|FCGR2B|C1QC
48583	6.4769e-11	2.5735e-09	10	432	regulation of response to stimulus	C1QB|C4B|C1QA|CD74|LAG3|FCGR3|CLEC7A|PTPN6|FCGR2B|C1QC
48584	2.3865e-10	8.8897e-09	8	226	positive regulation of response to stimulus	C1QB|C4B|C1QA|LAG3|FCGR3|CLEC7A|PTPN6|C1QC
48518	1.1256e-09	3.9462e-08	15	1854	positive regulation of biological process	C1QB|CSF1R|C1QA|CD74|GRN|LAG3|FOS|CYR61|C4B|FCGR3|CLEC7A|PTPN6|DOCK2|FCGR2B|C1QC
2253	1.5965e-09	5.2861e-08	6	95	activation of immune response	C1QB|C4B|C1QA|CLEC7A|PTPN6|C1QC
45087	6.5671e-09	2.06e-07	6	120	innate immune response	C1QB|C1QA|CLEC7A|LY86|PTPN6|C1QC
6954	8.7024e-09	2.5933e-07	7	225	inflammatory response	C1QB|C4B|C1QA|FCGR3|CLEC7A|LY86|C1QC
2478	1.0543e-08	2.9922e-07	4	21	antigen processing and presentation of exogenous peptide antigen	CD74|FCGR3|IFI30|FCGR2B
9611	1.1234e-08	3.0433e-07	8	369	response to wounding	C1QB|C4B|C1QA|FCGR3|CLEC7A|LY86|GFAP|C1QC
6950	1.2489e-08	3.2363e-07	12	1244	response to stress	C1QB|C4B|C1QA|CD74|FCGR3|CLEC7A|LYZ2|LY86|PTPN6|FCGR2B|GFAP|C1QC
19884	2.6223e-08	6.4618e-07	4	26	antigen processing and presentation of exogenous antigen	CD74|FCGR3|IFI30|FCGR2B
2526	2.7105e-08	6.4618e-07	5	73	acute inflammatory response	C1QB|C4B|C1QA|FCGR3|C1QC
48002	4.7905e-08	1.0981e-06	4	30	antigen processing and presentation of peptide antigen	CD74|FCGR3|IFI30|FCGR2B
50896	7.6219e-08	1.6604e-06	15	2531	response to stimulus	C1QB|C1QA|CD74|LYZ2|LY86|FOS|CYR61|GFAP|C4B|FCGR3|CLEC7A|PTPN6|DOCK2|FCGR2B|C1QC
2541	8.079e-08	1.6604e-06	4	34	activation of plasma proteins involved in acute inflammatory response	C1QB|C4B|C1QA|C1QC
6956	8.079e-08	1.6604e-06	4	34	complement activation	C1QB|C4B|C1QA|C1QC
19882	3.3493e-07	6.6539e-06	4	48	antigen processing and presentation	CD74|FCGR3|IFI30|FCGR2B
51250	4.2905e-07	8.2488e-06	4	51	negative regulation of lymphocyte activation	CD74|LAG3|PTPN6|FCGR2B
6959	5.0188e-07	9.3476e-06	4	53	humoral immune response	C1QB|C4B|C1QA|C1QC
19886	5.8337e-07	9.937e-06	3	14	antigen processing and presentation of exogenous peptide antigen via MHC class II	CD74|IFI30|FCGR2B
2495	5.8337e-07	9.937e-06	3	14	antigen processing and presentation of peptide antigen via MHC class II	CD74|IFI30|FCGR2B
2695	5.8355e-07	9.937e-06	4	55	negative regulation of leukocyte activation	CD74|LAG3|PTPN6|FCGR2B
50866	6.279e-07	1.0395e-05	4	56	negative regulation of cell activation	CD74|LAG3|PTPN6|FCGR2B
51605	8.3078e-07	1.3382e-05	4	60	protein maturation by peptide bond cleavage	C1QB|C4B|C1QA|C1QC
6911	8.96e-07	1.4053e-05	3	16	phagocytosis, engulfment	FCGR3|CLEC7A|FCGR2B
2504	1.0871e-06	1.6613e-05	3	17	antigen processing and presentation of peptide or polysaccharide antigen via MHC class II	CD74|IFI30|FCGR2B
2706	1.8338e-06	2.7324e-05	4	73	regulation of lymphocyte mediated immunity	LAG3|FCGR3|PTPN6|FCGR2B
2703	2.9242e-06	4.2508e-05	4	82	regulation of leukocyte mediated immunity	LAG3|FCGR3|PTPN6|FCGR2B
50766	3.6526e-06	5.1833e-05	3	25	positive regulation of phagocytosis	FCGR3|CLEC7A|FCGR2B
16485	4.0577e-06	5.3947e-05	4	89	protein processing	C1QB|C4B|C1QA|C1QC
2683	4.0577e-06	5.3947e-05	4	89	negative regulation of immune system process	CD74|LAG3|PTPN6|FCGR2B
2713	4.2542e-06	5.3947e-05	2	3	negative regulation of B cell mediated immunity	PTPN6|FCGR2B
2890	4.2542e-06	5.3947e-05	2	3	negative regulation of immunoglobulin mediated immune response	PTPN6|FCGR2B
2924	4.2542e-06	5.3947e-05	2	3	negative regulation of humoral immune response mediated by circulating immunoglobulin	PTPN6|FCGR2B
6958	4.6375e-06	5.7583e-05	3	27	complement activation, classical pathway	C1QB|C1QA|C1QC
51604	5.0463e-06	6.1379e-05	4	94	protein maturation	C1QB|C4B|C1QA|C1QC
50764	5.7837e-06	6.8942e-05	3	29	regulation of phagocytosis	FCGR3|CLEC7A|FCGR2B
2455	8.6075e-06	9.6793e-05	3	33	humoral immune response mediated by circulating immunoglobulin	C1QB|C1QA|C1QC
2712	8.6075e-06	9.6793e-05	3	33	regulation of B cell mediated immunity	FCGR3|PTPN6|FCGR2B
2889	8.6075e-06	9.6793e-05	3	33	regulation of immunoglobulin mediated immune response	FCGR3|PTPN6|FCGR2B
2697	9.7674e-06	0.0001078	4	111	regulation of immune effector process	LAG3|FCGR3|PTPN6|FCGR2B
80134	1.0765e-05	0.00011666	5	244	regulation of response to stress	CD74|LAG3|FCGR3|CLEC7A|FCGR2B
45807	1.5497e-05	0.00016493	3	40	positive regulation of endocytosis	FCGR3|CLEC7A|FCGR2B
48522	1.6354e-05	0.000171	10	1639	positive regulation of cellular process	CSF1R|CD74|GRN|FCGR3|CLEC7A|PTPN6|FOS|DOCK2|FCGR2B|CYR61
50868	1.7976e-05	0.00018472	3	42	negative regulation of T cell activation	CD74|LAG3|PTPN6
31347	3.0322e-05	0.00030286	4	148	regulation of defense response	LAG3|FCGR3|CLEC7A|FCGR2B
6909	3.0489e-05	0.00030286	3	50	phagocytosis	FCGR3|CLEC7A|FCGR2B
1817	3.2799e-05	0.00032046	4	151	regulation of cytokine production	LAG3|FCGR3|CLEC7A|FCGR2B
51249	3.6328e-05	0.00034922	4	155	regulation of lymphocyte activation	CD74|LAG3|PTPN6|FCGR2B
8037	3.8456e-05	0.00036269	3	54	cell recognition	FCGR3|CLEC7A|DOCK2
1810	3.9555e-05	0.00036269	2	8	regulation of type I hypersensitivity	FCGR3|FCGR2B
2921	3.9555e-05	0.00036269	2	8	negative regulation of humoral immune response	PTPN6|FCGR2B
45059	5.0818e-05	0.00045205	2	9	positive thymic T cell selection	CD74|DOCK2
45060	5.0818e-05	0.00045205	2	9	negative thymic T cell selection	CD74|DOCK2
2694	5.45e-05	0.00047767	4	172	regulation of leukocyte activation	CD74|LAG3|PTPN6|FCGR2B
9605	5.6429e-05	0.00048742	5	345	response to external stimulus	FCGR3|CLEC7A|FOS|DOCK2|CYR61
30100	6.1111e-05	0.00051597	3	63	regulation of endocytosis	FCGR3|CLEC7A|FCGR2B
50865	6.2266e-05	0.00051597	4	178	regulation of cell activation	CD74|LAG3|PTPN6|FCGR2B
43383	6.3474e-05	0.00051597	2	10	negative T cell selection	CD74|DOCK2
2819	6.4064e-05	0.00051597	3	64	regulation of adaptive immune response	FCGR3|PTPN6|FCGR2B
2822	6.4064e-05	0.00051597	3	64	regulation of adaptive immune response based on somatic recombination of immune receptors built from immunoglobulin superfamily domains	FCGR3|PTPN6|FCGR2B
43368	7.7521e-05	0.00060793	2	11	positive T cell selection	CD74|DOCK2
2923	7.7521e-05	0.00060793	2	11	regulation of humoral immune response mediated by circulating immunoglobulin	PTPN6|FCGR2B
2820	0.00010977	0.0008178	2	13	negative regulation of adaptive immune response	PTPN6|FCGR2B
2823	0.00010977	0.0008178	2	13	negative regulation of adaptive immune response based on somatic recombination of immune receptors built from immunoglobulin superfamily domains	PTPN6|FCGR2B
2883	0.00010977	0.0008178	2	13	regulation of hypersensitivity	FCGR3|FCGR2B
1909	0.00010977	0.0008178	2	13	leukocyte mediated cytotoxicity	FCGR3|PTPN6
6910	0.00012797	0.0009416	2	14	phagocytosis, recognition	FCGR3|CLEC7A
31349	0.00014411	0.0010474	3	84	positive regulation of defense response	LAG3|FCGR3|CLEC7A
2864	0.00014755	0.0010595	2	15	regulation of acute inflammatory response to antigenic stimulus	FCGR3|FCGR2B
65007	0.00015786	0.0011201	19	7126	biological regulation	C1QB|CSF1R|C1QA|CD74|CTLA2B|GRN|LAG3|TREM2|FOS|IFI30|CYR61|C4B|FCGR3|CYTH4|CLEC7A|PTPN6|DOCK2|FCGR2B|C1QC
45061	0.00016849	0.0011543	2	16	thymic T cell selection	CD74|DOCK2
2704	0.00016849	0.0011543	2	16	negative regulation of leukocyte mediated immunity	PTPN6|FCGR2B
2707	0.00016849	0.0011543	2	16	negative regulation of lymphocyte mediated immunity	PTPN6|FCGR2B
50789	0.00024974	0.0016914	18	6699	regulation of biological process	C1QB|CSF1R|C1QA|CD74|GRN|LAG3|TREM2|FOS|IFI30|CYR61|C4B|FCGR3|CYTH4|CLEC7A|PTPN6|DOCK2|FCGR2B|C1QC
51239	0.00025608	0.0017149	7	1074	regulation of multicellular organismal process	CSF1R|CD74|LAG3|FCGR3|CLEC7A|PTPN6|FCGR2B
2920	0.00026597	0.0017613	2	20	regulation of humoral immune response	PTPN6|FCGR2B
42330	0.00031946	0.0020472	3	110	taxis	FCGR3|DOCK2|CYR61
6935	0.00031946	0.0020472	3	110	chemotaxis	FCGR3|DOCK2|CYR61
45058	0.00032288	0.0020472	2	22	T cell selection	CD74|DOCK2
1906	0.00032288	0.0020472	2	22	cell killing	FCGR3|PTPN6
48585	0.00032806	0.0020582	3	111	negative regulation of response to stimulus	CD74|PTPN6|FCGR2B
50863	0.00033681	0.002091	3	112	regulation of T cell activation	CD74|LAG3|PTPN6
60627	0.00037332	0.0022938	3	116	regulation of vesicle-mediated transport	FCGR3|CLEC7A|FCGR2B
2861	0.00038519	0.0023426	2	24	regulation of inflammatory response to antigenic stimulus	FCGR3|FCGR2B
61024	0.00041988	0.0025025	4	293	membrane organization	FCGR3|CLEC7A|DOCK2|FCGR2B
16044	0.00041988	0.0025025	4	293	cellular membrane organization	FCGR3|CLEC7A|DOCK2|FCGR2B
2698	0.00048875	0.0028841	2	27	negative regulation of immune effector process	PTPN6|FCGR2B
32680	0.00068804	0.0040203	2	32	regulation of tumor necrosis factor production	FCGR3|CLEC7A
70664	0.00077703	0.0044106	2	34	negative regulation of leukocyte proliferation	PTPN6|FCGR2B
32945	0.00077703	0.0044106	2	34	negative regulation of mononuclear cell proliferation	PTPN6|FCGR2B
50672	0.00077703	0.0044106	2	34	negative regulation of lymphocyte proliferation	PTPN6|FCGR2B
33077	0.00097076	0.0053572	2	38	T cell differentiation in the thymus	CD74|DOCK2
50777	0.00097076	0.0053572	2	38	negative regulation of immune response	PTPN6|FCGR2B
2673	0.00097076	0.0053572	2	38	regulation of acute inflammatory response	FCGR3|FCGR2B
51704	0.0010761	0.005884	4	377	multi-organism process	GRN|CLEC7A|LYZ2|FCGR2B
45089	0.0011297	0.0061212	2	41	positive regulation of innate immune response	LAG3|CLEC7A
2429	0.0011853	0.0062099	2	42	immune response-activating cell surface receptor signaling pathway	CLEC7A|PTPN6
2638	0.0012086	0.0062099	1	1	negative regulation of immunoglobulin production	FCGR2B
1766	0.0012086	0.0062099	1	1	membrane raft polarization	DOCK2
1811	0.0012086	0.0062099	1	1	negative regulation of type I hypersensitivity	FCGR2B
31580	0.0012086	0.0062099	1	1	membrane raft distribution	DOCK2
2041	0.0012086	0.0062099	1	1	intussusceptive angiogenesis	CYR61
2705	0.0013598	0.0068106	2	45	positive regulation of leukocyte mediated immunity	LAG3|FCGR3
2708	0.0013598	0.0068106	2	45	positive regulation of lymphocyte mediated immunity	LAG3|FCGR3
2768	0.0013598	0.0068106	2	45	immune response-regulating cell surface receptor signaling pathway	CLEC7A|PTPN6
51130	0.0015126	0.0075124	3	188	positive regulation of cellular component organization	FCGR3|CLEC7A|FCGR2B
42221	0.0017528	0.0086336	6	1086	response to chemical stimulus	FCGR3|CLEC7A|FOS|DOCK2|FCGR2B|CYR61
45088	0.0018117	0.0087993	2	52	regulation of innate immune response	LAG3|CLEC7A
10324	0.0018307	0.0087993	3	201	membrane invagination	FCGR3|CLEC7A|FCGR2B
6897	0.0018307	0.0087993	3	201	endocytosis	FCGR3|CLEC7A|FCGR2B
42035	0.0020977	0.010002	2	56	regulation of cytokine biosynthetic process	LAG3|FCGR3
50864	0.0022483	0.010635	2	58	regulation of B cell activation	PTPN6|FCGR2B
45619	0.0023254	0.010666	2	59	regulation of lymphocyte differentiation	CD74|PTPN6
35022	0.0024159	0.010666	1	2	positive regulation of Rac protein signal transduction	DOCK2
51665	0.0024159	0.010666	1	2	membrane raft localization	DOCK2
16046	0.0024159	0.010666	1	2	detection of fungus	CLEC7A
2752	0.0024159	0.010666	1	2	cell surface pattern recognition receptor signaling pathway	CLEC7A
1767	0.0024159	0.010666	1	2	establishment of lymphocyte polarity	DOCK2
1768	0.0024159	0.010666	1	2	establishment of T cell polarity	DOCK2
1771	0.0024159	0.010666	1	2	formation of immunological synapse	DOCK2
1879	0.0024159	0.010666	1	2	detection of yeast	CLEC7A
50730	0.0024834	0.010725	2	61	regulation of peptidyl-tyrosine phosphorylation	CD74|PTPN6
2699	0.0024834	0.010725	2	61	positive regulation of immune effector process	LAG3|FCGR3
2757	0.0024834	0.010725	2	61	immune response-activating signal transduction	CLEC7A|PTPN6
51050	0.0026505	0.011365	3	229	positive regulation of transport	FCGR3|CLEC7A|FCGR2B
2764	0.0028141	0.011908	2	65	immune response-regulating signaling pathway	CLEC7A|PTPN6
45321	0.0028171	0.011908	3	234	leukocyte activation	CD74|FCGR3|DOCK2
7626	0.0032801	0.013767	3	247	locomotory behavior	FCGR3|DOCK2|CYR61
19538	0.0033627	0.014015	8	2136	protein metabolic process	C1QB|C4B|CSF1R|C1QA|CD74|MRPL47|PTPN6|C1QC
8283	0.0035477	0.014127	3	254	cell proliferation	CSF1R|CD74|DOCK2
9966	0.0035586	0.014127	4	524	regulation of signal transduction	CD74|CYTH4|PTPN6|DOCK2
45085	0.0036217	0.014127	1	3	negative regulation of interleukin-2 biosynthetic process	LAG3
43518	0.0036217	0.014127	1	3	negative regulation of DNA damage response, signal transduction by p53 class mediator	CD74
1803	0.0036217	0.014127	1	3	regulation of type III hypersensitivity	FCGR3
1805	0.0036217	0.014127	1	3	positive regulation of type III hypersensitivity	FCGR3
2884	0.0036217	0.014127	1	3	negative regulation of hypersensitivity	FCGR2B
1961	0.0036217	0.014127	1	3	positive regulation of cytokine-mediated signaling pathway	CD74
32693	0.0036217	0.014127	1	3	negative regulation of interleukin-10 production	FCGR2B
8285	0.0036265	0.014127	3	256	negative regulation of cell proliferation	PTPN6|IFI30|FCGR2B
23051	0.0037059	0.014252	4	530	regulation of signaling process	CD74|CYTH4|PTPN6|DOCK2
51707	0.0037064	0.014252	3	258	response to other organism	CLEC7A|LYZ2|FCGR2B
1775	0.0037467	0.014314	3	259	cell activation	CD74|FCGR3|DOCK2
22610	0.0040392	0.015236	4	543	biological adhesion	GPNMB|CLEC7A|ITGAX|CYR61
7155	0.0040392	0.015236	4	543	cell adhesion	GPNMB|CLEC7A|ITGAX|CYR61
30217	0.0041245	0.01546	2	79	T cell differentiation	CD74|DOCK2
71684	0.0048261	0.016436	1	4	organism emergence from protective structure	GRN
2220	0.0048261	0.016436	1	4	innate immune response activating cell surface receptor signaling pathway	CLEC7A
2228	0.0048261	0.016436	1	4	natural killer cell mediated immunity	PTPN6
2238	0.0048261	0.016436	1	4	response to molecule of fungal origin	CLEC7A
42267	0.0048261	0.016436	1	4	natural killer cell mediated cytotoxicity	PTPN6
35188	0.0048261	0.016436	1	4	hatching	GRN
2445	0.0048261	0.016436	1	4	type II hypersensitivity	FCGR3
2524	0.0048261	0.016436	1	4	hypersensitivity	FCGR3
46633	0.0048261	0.016436	1	4	alpha-beta T cell proliferation	DOCK2
50765	0.0048261	0.016436	1	4	negative regulation of phagocytosis	FCGR2B
2701	0.0048261	0.016436	1	4	negative regulation of production of molecular mediator of immune response	FCGR2B
1788	0.0048261	0.016436	1	4	antibody-dependent cellular cytotoxicity	FCGR3
1794	0.0048261	0.016436	1	4	type IIa hypersensitivity	FCGR3
1835	0.0048261	0.016436	1	4	blastocyst hatching	GRN
2865	0.0048261	0.016436	1	4	negative regulation of acute inflammatory response to antigenic stimulus	FCGR2B
31579	0.0048261	0.016436	1	4	membrane raft organization	DOCK2
32944	0.0055489	0.018684	2	92	regulation of mononuclear cell proliferation	PTPN6|FCGR2B
50670	0.0055489	0.018684	2	92	regulation of lymphocyte proliferation	PTPN6|FCGR2B
51789	0.0056666	0.018974	2	93	response to protein stimulus	FOS|CYR61
70663	0.0057854	0.019263	2	94	regulation of leukocyte proliferation	PTPN6|FCGR2B
42590	0.0060291	0.019963	1	5	antigen processing and presentation of exogenous peptide antigen via MHC class I	FCGR3
43405	0.0063965	0.020947	2	99	regulation of MAP kinase activity	CD74|PTPN6
50727	0.0063965	0.020947	2	99	regulation of inflammatory response	FCGR3|FCGR2B
9607	0.006852	0.022316	3	322	response to biotic stimulus	CLEC7A|LYZ2|FCGR2B
60710	0.0072306	0.022563	1	6	chorio-allantoic fusion	CYR61
2438	0.0072306	0.022563	1	6	acute inflammatory response to antigenic stimulus	FCGR3
43516	0.0072306	0.022563	1	6	regulation of DNA damage response, signal transduction by p53 class mediator	CD74
42535	0.0072306	0.022563	1	6	positive regulation of tumor necrosis factor biosynthetic process	FCGR3
50858	0.0072306	0.022563	1	6	negative regulation of antigen receptor-mediated signaling pathway	PTPN6
50860	0.0072306	0.022563	1	6	negative regulation of T cell receptor signaling pathway	PTPN6
1820	0.0072306	0.022563	1	6	serotonin secretion	FCGR3
1878	0.0072306	0.022563	1	6	response to yeast	CLEC7A
42127	0.0082062	0.025473	4	665	regulation of cell proliferation	GRN|PTPN6|IFI30|FCGR2B
10033	0.0083343	0.025576	4	668	response to organic substance	CLEC7A|FOS|FCGR2B|CYR61
2674	0.0084308	0.025576	1	7	negative regulation of acute inflammatory response	FCGR2B
6837	0.0084308	0.025576	1	7	serotonin transport	FCGR3
1812	0.0084308	0.025576	1	7	positive regulation of type I hypersensitivity	FCGR3
35466	0.0084638	0.025576	4	671	regulation of signaling pathway	CD74|CYTH4|PTPN6|DOCK2
16043	0.0085124	0.025576	7	1979	cellular component organization	CD74|FCGR3|CLEC7A|1110017D15RIK|DOCK2|FCGR2B|CYR61
30098	0.0085397	0.025576	2	115	lymphocyte differentiation	CD74|DOCK2
42110	0.0094155	0.027592	2	121	T cell activation	CD74|DOCK2
51668	0.0096295	0.027592	1	8	localization within membrane	DOCK2
45672	0.0096295	0.027592	1	8	positive regulation of osteoclast differentiation	CSF1R
45806	0.0096295	0.027592	1	8	negative regulation of endocytosis	FCGR2B
1796	0.0096295	0.027592	1	8	regulation of type IIa hypersensitivity	FCGR3
1798	0.0096295	0.027592	1	8	positive regulation of type IIa hypersensitivity	FCGR3
2888	0.0096295	0.027592	1	8	positive regulation of myeloid leukocyte mediated immunity	FCGR3
2892	0.0096295	0.027592	1	8	regulation of type II hypersensitivity	FCGR3
2894	0.0096295	0.027592	1	8	positive regulation of type II hypersensitivity	FCGR3
40011	0.01008	0.028744	3	371	locomotion	FCGR3|DOCK2|CYR61
48147	0.010827	0.029874	1	9	negative regulation of fibroblast proliferation	IFI30
30889	0.010827	0.029874	1	9	negative regulation of B cell proliferation	FCGR2B
42534	0.010827	0.029874	1	9	regulation of tumor necrosis factor biosynthetic process	FCGR3
50732	0.010827	0.029874	1	9	negative regulation of peptidyl-tyrosine phosphorylation	PTPN6
50829	0.010827	0.029874	1	9	defense response to Gram-negative bacterium	LYZ2
2862	0.010827	0.029874	1	9	negative regulation of inflammatory response to antigenic stimulus	FCGR2B
1959	0.010827	0.029874	1	9	regulation of cytokine-mediated signaling pathway	CD74
43408	0.011444	0.031432	2	134	regulation of MAPKKK cascade	CD74|PTPN6
9595	0.012023	0.032423	1	10	detection of biotic stimulus	CLEC7A
2437	0.012023	0.032423	1	10	inflammatory response to antigenic stimulus	FCGR3
45581	0.012023	0.032423	1	10	negative regulation of T cell differentiation	CD74
2885	0.012023	0.032423	1	10	positive regulation of hypersensitivity	FCGR3
50790	0.012143	0.0326	4	746	regulation of catalytic activity	CD74|CTLA2B|PTPN6|DOCK2
50794	0.012481	0.033358	14	6374	regulation of cellular process	CSF1R|CD74|GRN|LAG3|TREM2|FOS|IFI30|CYR61|FCGR3|CYTH4|CLEC7A|PTPN6|DOCK2|FCGR2B
2521	0.013124	0.034703	2	144	leukocyte differentiation	CD74|DOCK2
35020	0.013217	0.034703	1	11	regulation of Rac protein signal transduction	DOCK2
50856	0.013217	0.034703	1	11	regulation of T cell receptor signaling pathway	PTPN6
2866	0.013217	0.034703	1	11	positive regulation of acute inflammatory response to antigenic stimulus	FCGR3
42036	0.01441	0.037342	1	12	negative regulation of cytokine biosynthetic process	LAG3
46579	0.01441	0.037342	1	12	positive regulation of Ras protein signal transduction	DOCK2
45620	0.01441	0.037342	1	12	negative regulation of lymphocyte differentiation	CD74
9967	0.014904	0.038453	2	154	positive regulation of signal transduction	CD74|DOCK2
6917	0.015087	0.038759	2	155	induction of apoptosis	FCGR3|PTPN6
12502	0.015272	0.038897	2	156	induction of programmed cell death	FCGR3|PTPN6
23056	0.015272	0.038897	2	156	positive regulation of signaling process	CD74|DOCK2
2474	0.015602	0.039071	1	13	antigen processing and presentation of peptide antigen via MHC class I	FCGR3
50854	0.015602	0.039071	1	13	regulation of antigen receptor-mediated signaling pathway	PTPN6
51057	0.015602	0.039071	1	13	positive regulation of small GTPase mediated signal transduction	DOCK2
51085	0.015602	0.039071	1	13	chaperone mediated protein folding requiring cofactor	CD74
51128	0.01572	0.039202	3	438	regulation of cellular component organization	FCGR3|CLEC7A|FCGR2B
43086	0.015831	0.039314	2	159	negative regulation of catalytic activity	CTLA2B|PTPN6
45076	0.016793	0.04085	1	14	regulation of interleukin-2 biosynthetic process	LAG3
45577	0.016793	0.04085	1	14	regulation of B cell differentiation	PTPN6
61077	0.016793	0.04085	1	14	chaperone-mediated protein folding	CD74
50853	0.016793	0.04085	1	14	B cell receptor signaling pathway	PTPN6
32653	0.016793	0.04085	1	14	regulation of interleukin-10 production	FCGR2B
46578	0.017561	0.041863	2	168	regulation of Ras protein signal transduction	CYTH4|DOCK2
44036	0.017981	0.041863	1	15	cell wall macromolecule metabolic process	LYZ2
60716	0.017981	0.041863	1	15	labyrinthine layer blood vessel development	CYR61
6458	0.017981	0.041863	1	15	'de novo' protein folding	CD74
16998	0.017981	0.041863	1	15	cell wall macromolecule catabolic process	LYZ2
50821	0.017981	0.041863	1	15	protein stabilization	IFI30
2717	0.017981	0.041863	1	15	positive regulation of natural killer cell mediated immunity	LAG3
2863	0.017981	0.041863	1	15	positive regulation of inflammatory response to antigenic stimulus	FCGR3
45954	0.017981	0.041863	1	15	positive regulation of natural killer cell mediated cytotoxicity	LAG3
71554	0.017981	0.041863	1	15	cell wall organization or biogenesis	LYZ2
51084	0.017981	0.041863	1	15	'de novo' posttranslational protein folding	CD74
32101	0.018155	0.042102	2	171	regulation of response to external stimulus	FCGR3|FCGR2B
16337	0.018354	0.0424	2	172	cell-cell adhesion	CLEC7A|CYR61
1932	0.018757	0.043162	2	174	regulation of protein amino acid phosphorylation	CD74|PTPN6
7610	0.018931	0.043396	3	470	behavior	FCGR3|DOCK2|CYR61
60713	0.019169	0.04344	1	16	labyrinthine layer morphogenesis	CYR61
45576	0.019169	0.04344	1	16	mast cell activation	FCGR3
50869	0.019169	0.04344	1	16	negative regulation of B cell activation	FCGR2B
35467	0.019779	0.044653	2	179	negative regulation of signaling pathway	CD74|PTPN6
9617	0.020194	0.045099	2	181	response to bacterium	LYZ2|FCGR2B
65009	0.020316	0.045099	4	871	regulation of molecular function	CD74|CTLA2B|PTPN6|DOCK2
2714	0.020355	0.045099	1	17	positive regulation of B cell mediated immunity	FCGR3
2763	0.020355	0.045099	1	17	positive regulation of myeloid leukocyte differentiation	CSF1R
2891	0.020355	0.045099	1	17	positive regulation of immunoglobulin mediated immune response	FCGR3
16192	0.020664	0.045613	3	486	vesicle-mediated transport	FCGR3|CLEC7A|FCGR2B
10646	0.02101	0.046206	4	880	regulation of cell communication	CD74|CYTH4|PTPN6|DOCK2
9620	0.02154	0.047025	1	18	response to fungus	CLEC7A
32760	0.02154	0.047025	1	18	positive regulation of tumor necrosis factor production	CLEC7A
10627	0.022544	0.049037	2	192	regulation of intracellular protein kinase cascade	CD74|PTPN6
60674	0.022723	0.049069	1	19	placenta blood vessel development	CYR61
2886	0.022723	0.049069	1	19	regulation of myeloid leukocyte mediated immunity	FCGR3
44092	0.023204	0.049746	2	195	negative regulation of molecular function	CTLA2B|PTPN6
46649	0.023204	0.049746	2	195	lymphocyte activation	CD74|DOCK2

## Sheet: Sheet1
C1QB	MT-ND6	CSF1R	GM20605	C1QA	GRN	LIN37	FCRLS	LYZ2	TREM2	IFI30	CYR61	C4B	CYTH4	GPNMB	OLFML3	CLEC7A	ITGAX	1110017D15RIK	CD52	CD74	CTLA2B	AFAP1L2	LAG3	AU020206	TMEM176A	LY86	LAPTM5	MRPL47	FOS	WDR54	MPEG1	GFAP	FCGR3	PTPN6	DOCK2	FCGR2B	TRMT61B	C1QC
